# Supplementary material for: Do long-term care services match population needs? A spatial analysis of nursing homes in Chile
Source: PLoS One. 2018 Jun 26;13(6):e0199522. doi: 10.1371/journal.pone.0199522 (PMC6019744; doi:10.1371/journal.pone.0199522)
Supplement: S1 Dataset — (XLSX) [file pone.0199522.s001.xlsx]

## Sheet: Sheet1
Id_municipality	ID_aux	ID_comuna_Arc	municipality	nursing_homes	NH_private	NH_public	NH_price5	NH_price1	NH_price+3	sh_NH_p5	sh_NH_p1	places	places_private	places_public	places_price5	places_price1	places_hogar	places_NH_private	places_NH_public	places_NH_price5	places_NH_price1	Pop_tot	Pop_65	sh_pop_65	NH_pc_65	NH_pc_65_private	NH_pc_65_public	NH_pc_65_price5	NH_pc_65_price1	places_pc_65	places_pc_65_private	places_pc_65_public	places_pc_65_price5	places_pc_65_price1	pop 2002	pop 2012	mortality2010	births2010	Density	FONASA	poverty2	wage	log_wage
1	01	1101	Iquique	3	1	2	0	1	1	0	0.333333	99	12	87	0	55	33	12	43.5	#DIV/0!	55	198123	17572	0.0886924	1.70726	0.569087	1.13817	0	0.569087	0.00563396	0.000682905	0.00495106	0	0.00312998	168397	183997	5.35162	18.4322	7.76697	71.17	9.3	672591	5.82775
2	07	1107	Alto Hospicio	1	0	1	0	0	1	0	0	20	0	20	0	0	20	#DIV/0!	20	#DIV/0!	#DIV/0!	112142	3809	0.0339659	2.62536	0	2.62536	0	0	0.00525072	0	0.00525072	0	0	49436	94254	2.27714	20.7635	6.64863	83.54	20.8	531626	5.72561
3	01	1401	Pozo Almonte	0	0	0	0	0	0	#DIV/0!	#DIV/0!	0	0	0	0	0	#DIV/0!	#DIV/0!	#DIV/0!	#DIV/0!	#DIV/0!	13940	1071	0.0768293	0	0	0	0	0	0	0	0	0	0	9407	11466	1.79383	13.3939	0.0778015	77.9	10.7	617872	5.7909
4	02	1402	Camiña	0	0	0	0	0	0	#DIV/0!	#DIV/0!	0	0	0	0	0	#DIV/0!	#DIV/0!	#DIV/0!	#DIV/0!	#DIV/0!	1293	166	0.128384	0	0	0	0	0	0	0	0	0	0	1287	1151	4.86855	13.6319	0.0754477	90.23	6.2	303216	5.48175
5	03	1403	Colchane	0	0	0	0	0	0	#DIV/0!	#DIV/0!	0	0	0	0	0	#DIV/0!	#DIV/0!	#DIV/0!	#DIV/0!	#DIV/0!	1696	221	0.130307	0	0	0	0	0	0	0	0	0	0	1474	1189	5.4878	4.87805	0.0550354	93.5252	21.42	430605	5.63408
6	04	1404	Huara	0	0	0	0	0	0	#DIV/0!	#DIV/0!	0	0	0	0	0	#DIV/0!	#DIV/0!	#DIV/0!	#DIV/0!	#DIV/0!	2936	444	0.151226	0	0	0	0	0	0	0	0	0	0	2522	2167	2.7339	14.277	0.0423883	78.68	6.3	562812	5.75036
7	05	1405	Pica	0	0	0	0	0	0	#DIV/0!	#DIV/0!	0	0	0	0	0	#DIV/0!	#DIV/0!	#DIV/0!	#DIV/0!	#DIV/0!	6639	577	0.0869107	0	0	0	0	0	0	0	0	0	0	3498	4033	1.43036	3.93349	0.0645826	89.37	12	581943	5.76488
8	01	2101	Antofagasta	5	1	4	1	1	1	0.2	0.2	153	14	139	14	4	30.6	14	34.75	14	4	378244	30340	0.0802128	1.64799	0.329598	1.31839	0.329598	0.329598	0.00504285	0.000461437	0.00458141	0.000461437	0.000131839	289477	346126	4.96432	16.7376	0.987691	68.17	8	819821	5.91372
9	02	2102	Mejillones	0	0	0	0	0	0	#DIV/0!	#DIV/0!	0	0	0	0	0	#DIV/0!	#DIV/0!	#DIV/0!	#DIV/0!	#DIV/0!	11309	689	0.0609249	0	0	0	0	0	0	0	0	0	0	8034	9601	3.50586	15.2228	0.18113	87.55	6.2	694747	5.84183
10	03	2103	Sierra Gorda	0	0	0	0	0	0	#DIV/0!	#DIV/0!	0	0	0	0	0	#DIV/0!	#DIV/0!	#DIV/0!	#DIV/0!	#DIV/0!	3095	111	0.0358643	0	0	0	0	0	0	0	0	0	0	1234	1140	1.38889	4.44444	0.008614	94.07	3.8	787288	5.89613
11	04	2104	Taltal	1	0	1	0	1	0	0	1	18	0	18	0	18	18	#DIV/0!	18	#DIV/0!	18	13050	1183	0.0906513	8.45309	0	8.45309	0	8.45309	0.0152156	0	0.0152156	0	0.0152156	10307	12975	6.35395	14.1095	0.0579757	87.36	2.7	712386	5.85272
12	01	2201	Calama	4	0	4	0	0	0	0	0	137	0	137	0	0	34.25	#DIV/0!	34.25	#DIV/0!	#DIV/0!	176459	9941	0.056336	4.02374	0	4.02374	0	0	0.0137813	0	0.0137813	0	0	137144	138109	4.35523	19.5615	0.637366	68.96	6.5	917938	5.96281
13	02	2202	Ollagüe	0	0	0	0	0	0	#DIV/0!	#DIV/0!	0	0	0	0	0	#DIV/0!	#DIV/0!	#DIV/0!	#DIV/0!	#DIV/0!	313	20	0.0638978	0	0	0	0	0	0	0	0	0	0	286	256	0	0	0.00674764	92.126	18.93	510530	5.70802
14	03	2203	San Pedro de Atacama	0	0	0	0	0	0	#DIV/0!	#DIV/0!	0	0	0	0	0	#DIV/0!	#DIV/0!	#DIV/0!	#DIV/0!	#DIV/0!	7418	733	0.0988137	0	0	0	0	0	0	0	0	0	0	4025	4797	2.38881	11.944	0.0312727	80.3	8.1	703547	5.84729
15	01	2301	Tocopilla	0	0	0	0	0	0	#DIV/0!	#DIV/0!	0	0	0	0	0	#DIV/0!	#DIV/0!	#DIV/0!	#DIV/0!	#DIV/0!	27590	2783	0.10087	0	0	0	0	0	0	0	0	0	0	23968	24942	7.86018	21.5924	0.689032	83.14	8.5	669911	5.82602
16	02	2302	María Elena	0	0	0	0	0	0	#DIV/0!	#DIV/0!	0	0	0	0	0	#DIV/0!	#DIV/0!	#DIV/0!	#DIV/0!	#DIV/0!	5162	137	0.0265401	0	0	0	0	0	0	0	0	0	0	7456	4558	3.09039	16.2246	0.0112323	43.92	6.3	712442	5.85275
17	01	3101	Copiapó	0	0	0	0	0	0	#DIV/0!	#DIV/0!	0	0	0	0	0	#DIV/0!	#DIV/0!	#DIV/0!	#DIV/0!	#DIV/0!	172231	14403	0.0836261	0	0	0	0	0	0	0	0	0	0	129279	158438	4.54054	17.7522	0.863437	79.85	13.2	709184	5.85076
18	02	3102	Caldera	0	0	0	0	0	0	#DIV/0!	#DIV/0!	0	0	0	0	0	#DIV/0!	#DIV/0!	#DIV/0!	#DIV/0!	#DIV/0!	17542	1436	0.0818607	0	0	0	0	0	0	0	0	0	0	13305	16070	4.09809	19.1024	0.307719	80.79	12.2	570459	5.75622
19	03	3103	Tierra Amarilla	0	0	0	0	0	0	#DIV/0!	#DIV/0!	0	0	0	0	0	#DIV/0!	#DIV/0!	#DIV/0!	#DIV/0!	#DIV/0!	17194	1175	0.0683378	0	0	0	0	0	0	0	0	0	0	12266	13507	3.09731	18.3678	0.104995	87.56	11.3	643581	5.8086
20	01	3201	Chañaral	0	0	0	0	0	0	#DIV/0!	#DIV/0!	0	0	0	0	0	#DIV/0!	#DIV/0!	#DIV/0!	#DIV/0!	#DIV/0!	13725	1342	0.0977778	0	0	0	0	0	0	0	0	0	0	13303	13546	6.0795	18.3944	0.232502	86.33	9.1	680326	5.83272
21	02	3202	Diego de Almagro	1	0	1	0	1	0	0	1	37	0	37	0	37	37	#DIV/0!	37	#DIV/0!	37	15224	769	0.0505123	13.0039	0	13.0039	0	13.0039	0.0481144	0	0.0481144	0	0.0481144	18227	16301	5.8393	22.7815	0.0412023	87.25	7.8	889663	5.94923
22	01	3301	Vallenar	0	0	0	0	0	0	#DIV/0!	#DIV/0!	0	0	0	0	0	#DIV/0!	#DIV/0!	#DIV/0!	#DIV/0!	#DIV/0!	53087	5767	0.108633	0	0	0	0	0	0	0	0	0	0	48369	52147	6.53455	17.9593	0.814088	89	17.2	667460	5.82443
23	02	3302	Alto del Carmen	0	0	0	0	0	0	#DIV/0!	#DIV/0!	0	0	0	0	0	#DIV/0!	#DIV/0!	#DIV/0!	#DIV/0!	#DIV/0!	6305	1008	0.159873	0	0	0	0	0	0	0	0	0	0	4695	5229	3.52332	12.4352	0.169726	93.49	5.7	409152	5.61188
24	03	3303	Freirina	0	0	0	0	0	0	#DIV/0!	#DIV/0!	0	0	0	0	0	#DIV/0!	#DIV/0!	#DIV/0!	#DIV/0!	#DIV/0!	6915	776	0.11222	0	0	0	0	0	0	0	0	0	0	5809	6367	4.76029	17.001	0.241971	87.74	12	568065	5.7544
25	04	3304	Huasco	0	0	0	0	0	0	#DIV/0!	#DIV/0!	0	0	0	0	0	#DIV/0!	#DIV/0!	#DIV/0!	#DIV/0!	#DIV/0!	10263	1115	0.108643	0	0	0	0	0	0	0	0	0	0	7952	8976	7.23824	19.094	0.696266	90.24	16.4	623466	5.79481
26	01	4101	La Serena	7	3	4	2	1	3	0.285714	0.142857	304	38	266	33	98	43.4286	12.6667	66.5	16.5	98	216874	21965	0.10128	3.18689	1.36581	1.82108	0.910539	0.45527	0.0138402	0.00173003	0.0121102	0.00150239	0.00446164	161243	210299	4.94814	14.8778	11.6045	85.25	14.2	680043	5.83254
27	02	4102	Coquimbo	9	7	2	2	0	4	0.222222	0	176	148	28	30	0	19.5556	21.1429	14	15	#DIV/0!	231507	21860	0.0944248	4.11711	3.2022	0.914913	0.914913	0	0.00805124	0.00677036	0.00128088	0.00137237	0	163557	202287	4.66342	16.7019	15.2974	90.72	12.2	592984	5.77304
28	03	4103	Andacollo	0	0	0	0	0	0	#DIV/0!	#DIV/0!	0	0	0	0	0	#DIV/0!	#DIV/0!	#DIV/0!	#DIV/0!	#DIV/0!	11415	1455	0.127464	0	0	0	0	0	0	0	0	0	0	10411	11116	8.80751	24.4524	4.69355	79.39	16.5	673838	5.82856
29	04	4104	La Higuera	0	0	0	0	0	0	#DIV/0!	#DIV/0!	0	0	0	0	0	#DIV/0!	#DIV/0!	#DIV/0!	#DIV/0!	#DIV/0!	4622	475	0.102769	0	0	0	0	0	0	0	0	0	0	3660	4263	2.53743	14.4633	0.114232	97.81	16.5	553803	5.74336
30	05	4105	Paiguano	0	0	0	0	0	0	#DIV/0!	#DIV/0!	0	0	0	0	0	#DIV/0!	#DIV/0!	#DIV/0!	#DIV/0!	#DIV/0!	4492	596	0.13268	0	0	0	0	0	0	0	0	0	0	4205	4252	6.44015	16.2114	0.398662	91.47	8	432305	5.63579
31	06	4106	Vicuña	1	0	1	0	0	0	0	0	16	0	16	0	0	16	#DIV/0!	16	#DIV/0!	#DIV/0!	26669	2920	0.10949	3.42466	0	3.42466	0	0	0.00547945	0	0.00547945	0	0	23665	26029	5.15015	16.2078	0.383706	93.57	13.6	453553	5.65663
32	01	4201	Illapel	1	1	0	0	0	0	0	0	42	42	0	0	0	42	42	#DIV/0!	#DIV/0!	#DIV/0!	32822	4063	0.123789	2.46124	2.46124	0	0	0	0.0103372	0.0103372	0	0	0	30397	30440	6.27628	14.1137	1.5454	91.62	8.9	581421	5.76449
33	02	4202	Canela	0	0	0	0	0	0	#DIV/0!	#DIV/0!	0	0	0	0	0	#DIV/0!	#DIV/0!	#DIV/0!	#DIV/0!	#DIV/0!	9903	1628	0.164395	0	0	0	0	0	0	0	0	0	0	9420	9143	7.81888	12.837	0.741145	91.44	19.4	515687	5.71239
34	03	4203	Los Vilos	0	0	0	0	0	0	#DIV/0!	#DIV/0!	0	0	0	0	0	#DIV/0!	#DIV/0!	#DIV/0!	#DIV/0!	#DIV/0!	20122	2222	0.110426	0	0	0	0	0	0	0	0	0	0	17072	18453	6.53838	14.6183	1.21834	94.61	22	484784	5.68555
35	04	4204	Salamanca	0	0	0	0	0	0	#DIV/0!	#DIV/0!	0	0	0	0	0	#DIV/0!	#DIV/0!	#DIV/0!	#DIV/0!	#DIV/0!	27298	3156	0.115613	0	0	0	0	0	0	0	0	0	0	23034	25635	5.91739	15.9225	0.91611	90.65	14	566101	5.75289
36	01	4301	Ovalle	2	1	1	1	0	1	0.5	0	38	8	30	8	0	19	8	30	8	#DIV/0!	120469	13596	0.112859	1.47102	0.73551	0.73551	0.73551	0	0.00279494	0.000588408	0.00220653	0.000588408	0	98368	104855	5.50474	16.0645	3.54524	92.61	24	499927	5.69891
37	02	4302	Combarbalá	0	0	0	0	0	0	#DIV/0!	#DIV/0!	0	0	0	0	0	#DIV/0!	#DIV/0!	#DIV/0!	#DIV/0!	#DIV/0!	15299	2589	0.169227	0	0	0	0	0	0	0	0	0	0	13531	13785	9.22703	11.2505	1.14684	96.03	26.7	432255	5.63574
38	03	4303	Monte Patria	1	0	1	0	0	0	0	0	10	0	10	0	0	10	#DIV/0!	10	#DIV/0!	#DIV/0!	33769	3863	0.114395	2.58866	0	2.58866	0	0	0.00258866	0	0.00258866	0	0	30247	29983	5.33142	14.0612	0.890728	93.14	13.8	407842	5.61049
39	04	4304	Punitaqui	0	0	0	0	0	0	#DIV/0!	#DIV/0!	0	0	0	0	0	#DIV/0!	#DIV/0!	#DIV/0!	#DIV/0!	#DIV/0!	10805	1454	0.134567	0	0	0	0	0	0	0	0	0	0	9553	10236	7.22335	13.9651	1.08588	87	15.2	526340	5.72127
40	05	4305	Río Hurtado	0	0	0	0	0	0	#DIV/0!	#DIV/0!	0	0	0	0	0	#DIV/0!	#DIV/0!	#DIV/0!	#DIV/0!	#DIV/0!	4992	869	0.174079	0	0	0	0	0	0	0	0	0	0	4770	4132	8.10628	13.5105	0.398459	98.15	11.1	446614	5.64993
41	01	5101	Valparaíso	23	19	4	5	2	8	0.217391	0.0869565	334	276	58	68	24	14.5217	14.5263	14.5	13.6	12	295489	37325	0.126316	6.16209	5.09042	1.07167	1.33958	0.535834	0.00894843	0.00739451	0.00155392	0.00182184	0.000643001	274716	292510	7.92902	15.0398	2.27646	78.92	16.1	496279	5.69573
42	02	5102	Casablanca	1	0	1	0	1	0	0	1	76	0	76	0	76	76	#DIV/0!	76	#DIV/0!	76	28831	3054	0.105928	3.27439	0	3.27439	0	3.27439	0.0248854	0	0.0248854	0	0.0248854	21748	24955	4.52939	11.7009	3.20462	92.87	17.8	435151	5.63864
43	03	5103	Concón	2	2	0	1	0	1	0.5	0	36	36	0	17	0	18	18	#DIV/0!	17	#DIV/0!	48778	4151	0.0850998	4.81812	4.81812	0	2.40906	0	0.00867261	0.00867261	0	0.0040954	0	32006	37988	3.37492	9.71834	54.6184	81.74	20.7	711098	5.85193
45	05	5105	Puchuncaví	1	0	1	0	0	0	0	0	48	0	48	0	0	48	#DIV/0!	48	#DIV/0!	#DIV/0!	17762	2184	0.122959	4.57875	0	4.57875	0	0	0.021978	0	0.021978	0	0	12830	15537	7.07001	15.8293	7.28	90.95	16.9	489858	5.69007
46	07	5107	Quintero	0	0	0	0	0	0	#DIV/0!	#DIV/0!	0	0	0	0	0	#DIV/0!	#DIV/0!	#DIV/0!	#DIV/0!	#DIV/0!	27667	3520	0.127227	0	0	0	0	0	0	0	0	0	0	21015	27485	6.28906	14.4648	23.7838	91.24	14.8	542056	5.73404
47	09	5109	Viña del Mar	34	30	4	10	1	17	0.294118	0.0294118	704	506	198	156	12	20.7059	16.8667	49.5	15.6	12	323530	44594	0.137836	7.62434	6.72736	0.896982	2.24245	0.224245	0.0157869	0.0113468	0.00444006	0.00349823	0.000269094	285937	330110	7.86003	14.05	365.525	76.57	17.3	585140	5.76726
49	01	5301	Los Andes	6	4	2	1	0	2	0.166667	0	148	58	90	12	0	24.6667	14.5	45	12	#DIV/0!	68041	6614	0.0972061	9.07167	6.04778	3.02389	1.51194	0	0.0223768	0.00876928	0.0136075	0.00181433	0	59319	62866	5.22264	14.369	5.29968	68.56	7.6	653262	5.81509
50	02	5302	Calle Larga	0	0	0	0	0	0	#DIV/0!	#DIV/0!	0	0	0	0	0	#DIV/0!	#DIV/0!	#DIV/0!	#DIV/0!	#DIV/0!	14405	1580	0.109684	0	0	0	0	0	0	0	0	0	0	10069	13113	5.50293	16.7794	4.91141	78.94	9.7	508162	5.706
51	03	5303	Rinconada	0	0	0	0	0	0	#DIV/0!	#DIV/0!	0	0	0	0	0	#DIV/0!	#DIV/0!	#DIV/0!	#DIV/0!	#DIV/0!	10396	1146	0.110235	0	0	0	0	0	0	0	0	0	0	6722	9433	6.18609	20.5782	9.3551	84.99	10.4	422650	5.62598
52	04	5304	San Esteban	2	1	1	1	0	1	0.5	0	60	23	37	23	0	30	23	37	23	#DIV/0!	18480	1886	0.102056	10.6045	5.30223	5.30223	5.30223	0	0.0318134	0.0121951	0.0196182	0.0121951	0	14191	17276	5.68281	14.439	276.946	89.47	12.8	513363	5.71042
53	01	5401	La Ligua	0	0	0	0	0	0	#DIV/0!	#DIV/0!	0	0	0	0	0	#DIV/0!	#DIV/0!	#DIV/0!	#DIV/0!	#DIV/0!	33878	3485	0.102869	0	0	0	0	0	0	0	0	0	0	31864	33001	5.17928	12.51	2.99656	77.3	26.4	434509	5.638
54	02	5402	Cabildo	1	0	1	0	0	0	0	0	40	0	40	0	0	40	#DIV/0!	40	#DIV/0!	#DIV/0!	20117	1893	0.0940995	5.28262	0	5.28262	0	0	0.0211305	0	0.0211305	0	0	19033	19572	5.41473	14.9504	1.30103	86.17	12.2	493138	5.69297
55	03	5403	Papudo	0	0	0	0	0	0	#DIV/0!	#DIV/0!	0	0	0	0	0	#DIV/0!	#DIV/0!	#DIV/0!	#DIV/0!	#DIV/0!	5263	600	0.114003	0	0	0	0	0	0	0	0	0	0	4535	5002	6.19534	8.56414	9.33562	86.39	16.4	401367	5.60354
56	04	5404	Petorca	0	0	0	0	0	0	#DIV/0!	#DIV/0!	0	0	0	0	0	#DIV/0!	#DIV/0!	#DIV/0!	#DIV/0!	#DIV/0!	10323	1289	0.124867	0	0	0	0	0	0	0	0	0	0	9475	10104	6.35116	13.1121	111.121	86.75	15.5	461374	5.66405
57	05	5405	Zapallar	0	0	0	0	0	0	#DIV/0!	#DIV/0!	0	0	0	0	0	#DIV/0!	#DIV/0!	#DIV/0!	#DIV/0!	#DIV/0!	6205	745	0.120064	0	0	0	0	0	0	0	0	0	0	5532	6136	4.11464	10.2157	2.58681	88.85	2.1	408377	5.61106
58	01	5501	Quillota	13	8	5	1	1	3	0.0769231	0.0769231	308	116	192	11	87	23.6923	14.5	38.4	11	87	93633	11350	0.121218	11.4537	7.04846	4.40529	0.881057	0.881057	0.0271366	0.0102203	0.0169163	0.000969163	0.0076652	75542	87157	6.45087	13.9463	37.5828	82.45	15.4	500991	5.69983
59	02	5502	Calera	2	1	1	0	1	0	0	0.5	38	10	28	0	28	19	10	28	#DIV/0!	28	55121	6191	0.112317	3.2305	1.61525	1.61525	0	1.61525	0.00613794	0.00161525	0.00452269	0	0.00452269	49358	50110	6.49767	14.3498	102.331	76.92	26.5	538921	5.73153
60	03	5503	Hijuelas	0	0	0	0	0	0	#DIV/0!	#DIV/0!	0	0	0	0	0	#DIV/0!	#DIV/0!	#DIV/0!	#DIV/0!	#DIV/0!	18050	1825	0.101108	0	0	0	0	0	0	0	0	0	0	15955	16307	5.50155	13.3533	6.83521	88.78	16.2	436078	5.63956
61	04	5504	La Cruz	0	0	0	0	0	0	#DIV/0!	#DIV/0!	0	0	0	0	0	#DIV/0!	#DIV/0!	#DIV/0!	#DIV/0!	#DIV/0!	19145	2331	0.121755	0	0	0	0	0	0	0	0	0	0	12788	17381	6.30855	16.8865	29.8846	69.62	11.4	552136	5.74205
62	06	5506	Nogales	1	0	1	0	1	0	0	1	68	0	68	0	68	68	#DIV/0!	68	#DIV/0!	68	23783	2433	0.1023	4.11015	0	4.11015	0	4.11015	0.027949	0	0.027949	0	0.027949	21621	21773	5.47722	11.6148	6.00741	86.46	20.9	582425	5.76524
63	01	5601	San Antonio	4	3	1	0	1	0	0	0.25	117	57	60	0	24	29.25	19	60	#DIV/0!	24	96764	10313	0.106579	3.8786	2.90895	0.96965	0	0.96965	0.0113449	0.005527	0.0058179	0	0.00232716	86723	87697	6.87236	12.7891	25.4642	92	20.4	436247	5.63973
64	02	5602	Algarrobo	0	0	0	0	0	0	#DIV/0!	#DIV/0!	0	0	0	0	0	#DIV/0!	#DIV/0!	#DIV/0!	#DIV/0!	#DIV/0!	10474	1365	0.130323	0	0	0	0	0	0	0	0	0	0	8292	10120	5.50151	10.6044	7.75568	86.86	1	437437	5.64092
65	03	5603	Cartagena	0	0	0	0	0	0	#DIV/0!	#DIV/0!	0	0	0	0	0	#DIV/0!	#DIV/0!	#DIV/0!	#DIV/0!	#DIV/0!	20213	2857	0.141345	0	0	0	0	0	0	0	0	0	0	16678	17909	5.59957	10.4525	11.6138	96.71	24.4	389422	5.59042
66	04	5604	El Quisco	0	0	0	0	0	0	#DIV/0!	#DIV/0!	0	0	0	0	0	#DIV/0!	#DIV/0!	#DIV/0!	#DIV/0!	#DIV/0!	13093	2154	0.164515	0	0	0	0	0	0	0	0	0	0	9092	11044	5.07684	7.68386	42.2353	76.71	16.4	408776	5.61149
67	05	5605	El Tabo	0	0	0	0	0	0	#DIV/0!	#DIV/0!	0	0	0	0	0	#DIV/0!	#DIV/0!	#DIV/0!	#DIV/0!	#DIV/0!	10116	1819	0.179814	0	0	0	0	0	0	0	0	0	0	6781	7752	4.87222	6.80272	18.3737	99.26	15	402454	5.60472
68	06	5606	Santo Domingo	1	1	0	1	0	1	1	0	20	20	0	20	0	20	20	#DIV/0!	20	#DIV/0!	9299	1068	0.114851	9.3633	9.3633	0	9.3633	0	0.0187266	0.0187266	0	0.0187266	0	7166	8724	5.03299	11.7437	1.99254	97.83	1.2	461303	5.66399
69	01	5701	San Felipe	6	4	2	0	0	0	0	0	103	43	60	0	0	17.1667	10.75	30	#DIV/0!	#DIV/0!	73842	8105	0.109761	7.40284	4.93523	2.46761	0	0	0.0127082	0.00530537	0.00740284	0	0	63862	71847	6.06536	15.8824	43.5753	87.43	18.7	470239	5.67232
70	02	5702	Catemu	0	0	0	0	0	0	#DIV/0!	#DIV/0!	0	0	0	0	0	#DIV/0!	#DIV/0!	#DIV/0!	#DIV/0!	#DIV/0!	13960	1492	0.106877	0	0	0	0	0	0	0	0	0	0	12017	13913	4.98489	17.3716	4.12611	90.49	5.3	485298	5.68601
71	03	5703	Llaillay	0	0	0	0	0	0	#DIV/0!	#DIV/0!	0	0	0	0	0	#DIV/0!	#DIV/0!	#DIV/0!	#DIV/0!	#DIV/0!	24680	2677	0.108468	0	0	0	0	0	0	0	0	0	0	21391	22641	4.849	14.0366	7.66829	83.04	14.7	500631	5.69952
72	04	5704	Panquehue	0	0	0	0	0	0	#DIV/0!	#DIV/0!	0	0	0	0	0	#DIV/0!	#DIV/0!	#DIV/0!	#DIV/0!	#DIV/0!	7333	722	0.098459	0	0	0	0	0	0	0	0	0	0	6543	6979	3.49322	14.1072	5.92289	71.33	9.8	406472	5.60903
73	05	5705	Putaendo	1	1	0	0	0	0	0	0	20	20	0	0	0	20	20	#DIV/0!	#DIV/0!	#DIV/0!	16391	2327	0.141968	4.29738	4.29738	0	0	0	0.00859476	0.00859476	0	0	0	14462	15175	6.47668	11.187	302.995	86.87	16.3	395096	5.5967
74	06	5706	Santa María	1	1	0	1	0	1	1	0	10	10	0	10	0	10	10	#DIV/0!	10	#DIV/0!	15665	1737	0.110884	5.75705	5.75705	0	5.75705	0	0.00575705	0.00575705	0	0.00575705	0	12717	14524	6.56985	13.3472	10.445	90.84	16.5	383317	5.58356
75	01	5801	Quilpué	23	21	2	5	3	12	0.217391	0.130435	433	374	59	88	69	18.8261	17.8095	29.5	17.6	23	168070	21759	0.129464	10.5703	9.65118	0.91916	2.2979	1.37874	0.0198998	0.0171883	0.00271152	0.0040443	0.0031711	128156	150723	6.65643	12.548	40.5271	73.73	15.9	476254	5.67784
76	02	5802	Limache	11	11	0	1	0	4	0.0909091	0	220	220	0	14	0	20	20	#DIV/0!	14	#DIV/0!	45398	5698	0.125512	19.305	19.305	0	1.755	0	0.03861	0.03861	0	0.002457	0	39020	45161	7.50694	14.1477	19.381	93.14	30.9	399486	5.6015
77	03	5803	Olmué	1	1	0	0	0	0	0	0	30	30	0	0	0	30	30	#DIV/0!	#DIV/0!	#DIV/0!	15987	2124	0.132858	4.7081	4.7081	0	0	0	0.0141243	0.0141243	0	0	0	13935	16044	6.38898	10.2725	9.15517	88.04	15.8	386256	5.58688
78	04	5804	Villa Alemana	13	12	1	1	1	4	0.0769231	0.0769231	295	230	65	21	65	22.6923	19.1667	65	21	65	138348	16538	0.119539	7.86068	7.25602	0.604668	0.604668	0.604668	0.0178377	0.0139074	0.00393034	0.0012698	0.00393034	95364	118886	5.18207	11.8114	170.495	78.82	15	451469	5.65463
79	01	6101	Rancagua	6	3	3	3	0	3	0.5	0	201	61	140	88	0	33.5	20.3333	46.6667	29.3333	#DIV/0!	233389	22037	0.0944218	2.72269	1.36135	1.36135	1.36135	0	0.00912102	0.00276807	0.00635295	0.00399328	0	213850	232532	5.39768	15.6349	84.7577	78.35	9	589631	5.77058
80	02	6102	Codegua	0	0	0	0	0	0	#DIV/0!	#DIV/0!	0	0	0	0	0	#DIV/0!	#DIV/0!	#DIV/0!	#DIV/0!	#DIV/0!	14166	1368	0.0965693	0	0	0	0	0	0	0	0	0	0	10632	12699	4.65938	16.3078	4.76655	81.57	15.4	386971	5.58768
81	03	6103	Coinco	0	0	0	0	0	0	#DIV/0!	#DIV/0!	0	0	0	0	0	#DIV/0!	#DIV/0!	#DIV/0!	#DIV/0!	#DIV/0!	7191	1047	0.145599	0	0	0	0	0	0	0	0	0	0	6368	6754	7.0205	12.9177	10.6837	82.29	11.8	434037	5.63753
82	04	6104	Coltauco	0	0	0	0	0	0	#DIV/0!	#DIV/0!	0	0	0	0	0	#DIV/0!	#DIV/0!	#DIV/0!	#DIV/0!	#DIV/0!	19703	2481	0.12592	0	0	0	0	0	0	0	0	0	0	16188	18296	5.84059	14.5442	11.0267	85.83	10.5	409685	5.61245
83	05	6105	Doñihue	0	0	0	0	0	0	#DIV/0!	#DIV/0!	0	0	0	0	0	#DIV/0!	#DIV/0!	#DIV/0!	#DIV/0!	#DIV/0!	20318	2167	0.106654	0	0	0	0	0	0	0	0	0	0	16968	20672	4.86459	14.4433	27.7821	79.64	15.8	478524	5.6799
84	06	6106	Graneros	0	0	0	0	0	0	#DIV/0!	#DIV/0!	0	0	0	0	0	#DIV/0!	#DIV/0!	#DIV/0!	#DIV/0!	#DIV/0!	33726	3139	0.0930736	0	0	0	0	0	0	0	0	0	0	25734	30324	5.24666	17.4229	27.7788	85.4	10	422093	5.62541
85	07	6107	Las Cabras	1	0	1	1	0	1	1	0	13	0	13	13	0	13	#DIV/0!	13	13	#DIV/0!	23960	2914	0.121619	3.43171	0	3.43171	3.43171	0	0.00446122	0	0.00446122	0.00446122	0	19982	21.793	5.78654	13.6734	3.89052	92.64	4.7	368134	5.56601
86	08	6108	Machalí	1	1	0	1	0	1	1	0	19	19	0	19	0	19	19	#DIV/0!	19	#DIV/0!	51665	4590	0.0888416	2.17865	2.17865	0	2.17865	0	0.00413943	0.00413943	0	0.00413943	0	28473	43995	4.94423	19.4032	1.76742	58.87	8	778851	5.89145
87	09	6109	Malloa	0	0	0	0	0	0	#DIV/0!	#DIV/0!	0	0	0	0	0	#DIV/0!	#DIV/0!	#DIV/0!	#DIV/0!	#DIV/0!	13861	1551	0.111897	0	0	0	0	0	0	0	0	0	0	12867	14589	5.90853	10.9417	13.7257	91.37	7.6	352648	5.54734
88	10	6110	Mostazal	1	0	1	1	0	1	1	0	23	0	23	23	0	23	#DIV/0!	23	23	#DIV/0!	26433	2503	0.0946922	3.99521	0	3.99521	3.99521	0	0.00918897	0	0.00918897	0.00918897	0	21266	23371	4.80091	13.4883	4.77672	83.62	11.5	417728	5.62089
89	11	6111	Olivar	0	0	0	0	0	0	#DIV/0!	#DIV/0!	0	0	0	0	0	#DIV/0!	#DIV/0!	#DIV/0!	#DIV/0!	#DIV/0!	15025	1340	0.0891847	0	0	0	0	0	0	0	0	0	0	12189	13449	4.1841	15.4379	29.7778	88.88	10.5	435780	5.63927
90	12	6112	Peumo	0	0	0	0	0	0	#DIV/0!	#DIV/0!	0	0	0	0	0	#DIV/0!	#DIV/0!	#DIV/0!	#DIV/0!	#DIV/0!	16089	1800	0.111878	0	0	0	0	0	0	0	0	0	0	13902	14121	6.01229	13.0702	11.757	89.3	5.3	392384	5.59371
91	13	6113	Pichidegua	2	1	1	0	0	0	0	0	58	26	32	0	0	29	26	32	#DIV/0!	#DIV/0!	20126	2494	0.123919	8.01925	4.00962	4.00962	0	0	0.0232558	0.010425	0.0128308	0	0	17581	18571	7.40973	11.2711	7.79375	92.98	7.8	352759	5.54748
92	14	6114	Quinta de Tilcoco	0	0	0	0	0	0	#DIV/0!	#DIV/0!	0	0	0	0	0	#DIV/0!	#DIV/0!	#DIV/0!	#DIV/0!	#DIV/0!	13241	1442	0.108904	0	0	0	0	0	0	0	0	0	0	11328	13397	6.55656	14.524	15.5054	92.78	5.8	383827	5.58414
93	15	6115	Rengo	2	0	2	1	0	1	0.5	0	45	0	45	29	0	22.5	#DIV/0!	22.5	29	#DIV/0!	61102	6183	0.101191	3.23468	0	3.23468	1.61734	0	0.00727802	0	0.00727802	0.00469028	0	50560	56173	4.88016	14.8737	8.1894	90.11	7.5	419168	5.62239
94	16	6116	Requínoa	0	0	0	0	0	0	#DIV/0!	#DIV/0!	0	0	0	0	0	#DIV/0!	#DIV/0!	#DIV/0!	#DIV/0!	#DIV/0!	31405	2747	0.0874701	0	0	0	0	0	0	0	0	0	0	21973	25911	3.97366	13.5962	4.08172	89.49	8.7	399446	5.60146
95	17	6117	San Vicente	0	0	0	0	0	0	#DIV/0!	#DIV/0!	0	0	0	0	0	#DIV/0!	#DIV/0!	#DIV/0!	#DIV/0!	#DIV/0!	46985	5834	0.124167	0	0	0	0	0	0	0	0	0	0	40108	44047	6.24209	12.2482	11.7196	81.37	9	410185	5.61298
96	01	6201	Pichilemu	1	0	1	0	0	0	0	0	21	0	21	0	0	21	#DIV/0!	21	#DIV/0!	#DIV/0!	14408	1756	0.121877	5.69476	0	5.69476	0	0	0.011959	0	0.011959	0	0	12151	12866	4.14656	11.2841	2.34415	89	16	339414	5.53073
97	02	6202	La Estrella	1	0	1	1	0	1	1	0	14	0	14	14	0	14	#DIV/0!	14	14	#DIV/0!	3305	442	0.133737	22.6244	0	22.6244	22.6244	0	0.0316742	0	0.0316742	0.0316742	0	3029	3156	5.2843	6.7639	1.01609	93.45	0.9	382329	5.58244
98	03	6203	Litueche	1	0	1	1	0	1	1	0	16	0	16	16	0	16	#DIV/0!	16	16	#DIV/0!	6303	867	0.137554	11.534	0	11.534	11.534	0	0.0184544	0	0.0184544	0.0184544	0	5531	5906	6.59537	9.62567	1.40065	94.04	11.1	376512	5.57578
99	04	6204	Marchihue	0	0	0	0	0	0	#DIV/0!	#DIV/0!	0	0	0	0	0	#DIV/0!	#DIV/0!	#DIV/0!	#DIV/0!	#DIV/0!	7594	1021	0.134448	0	0	0	0	0	0	0	0	0	0	6833	7365	8.44265	11.5599	1.54697	81.85	5.3	365844	5.5633
100	05	6205	Navidad	1	0	1	0	0	0	0	0	15	0	15	0	0	15	#DIV/0!	15	#DIV/0!	#DIV/0!	5958	1183	0.198557	8.45309	0	8.45309	0	0	0.0126796	0	0.0126796	0	0	5301	5505	5.48847	8.23271	3.94333	93.16	6.6	362956	5.55985
101	06	6206	Paredones	1	0	1	0	1	0	0	1	26	0	26	0	26	26	#DIV/0!	26	#DIV/0!	26	6439	1063	0.165088	9.40734	0	9.40734	0	9.40734	0.0244591	0	0.0244591	0	0.0244591	6656	6094	6.75576	10.1336	1.89146	96.77	4.5	266506	5.42571
102	01	6301	San Fernando	4	3	1	0	0	1	0	0	111	49	62	0	0	27.75	16.3333	62	#DIV/0!	#DIV/0!	73586	7950	0.108037	5.03145	3.77358	1.25786	0	0	0.0139623	0.00616352	0.00779874	0	0	63665	73598	6.78621	15.7379	70.354	91.92	13.6	417827	5.621
103	02	6302	Chépica	1	0	1	0	0	0	0	0	60	0	60	0	0	60	#DIV/0!	60	#DIV/0!	#DIV/0!	16081	2081	0.129407	4.80538	0	4.80538	0	0	0.0288323	0	0.0288323	0	0	13939	15528	6.44274	11.872	4.13718	95.65	14.6	336144	5.52652
104	03	6303	Chimbarongo	1	1	0	0	0	0	0	0	22	22	0	0	0	22	22	#DIV/0!	#DIV/0!	#DIV/0!	37424	3957	0.105734	2.52717	2.52717	0	0	0	0.00555977	0.00555977	0	0	0	32180	35394	6.11541	13.622	7.94578	94.18	18.1	359051	5.55516
105	04	6304	Lolol	0	0	0	0	0	0	#DIV/0!	#DIV/0!	0	0	0	0	0	#DIV/0!	#DIV/0!	#DIV/0!	#DIV/0!	#DIV/0!	6994	1103	0.157707	0	0	0	0	0	0	0	0	0	0	6142	6594	9.42536	11.2496	1.84757	82.41	19.7	312555	5.49493
106	05	6305	Nancagua	1	0	1	0	0	0	0	0	27	0	27	0	0	27	#DIV/0!	27	#DIV/0!	#DIV/0!	17075	1972	0.11549	5.07099	0	5.07099	0	0	0.0136917	0	0.0136917	0	0	15604	18448	6.0919	11.8937	17.7658	88.06	8.1	344084	5.53666
107	06	6306	Palmilla	0	0	0	0	0	0	#DIV/0!	#DIV/0!	0	0	0	0	0	#DIV/0!	#DIV/0!	#DIV/0!	#DIV/0!	#DIV/0!	13260	1462	0.110256	0	0	0	0	0	0	0	0	0	0	11163	12331	4.45396	11.2206	6.16878	95.39	9.5	351571	5.54601
108	07	6307	Peralillo	1	0	1	0	0	0	0	0	40	0	40	0	0	40	#DIV/0!	40	#DIV/0!	#DIV/0!	11562	1544	0.133541	6.47668	0	6.47668	0	0	0.0259067	0	0.0259067	0	0	9735	10897	7.25953	10.0296	5.45583	92.82	17.2	362390	5.55918
109	08	6308	Placilla	0	0	0	0	0	0	#DIV/0!	#DIV/0!	0	0	0	0	0	#DIV/0!	#DIV/0!	#DIV/0!	#DIV/0!	#DIV/0!	9254	1140	0.12319	0	0	0	0	0	0	0	0	0	0	8179	9449	5.64972	15.0659	7.7551	91.74	10.4	324182	5.51079
110	09	6309	Pumanque	0	0	0	0	0	0	#DIV/0!	#DIV/0!	0	0	0	0	0	#DIV/0!	#DIV/0!	#DIV/0!	#DIV/0!	#DIV/0!	3470	583	0.168012	0	0	0	0	0	0	0	0	0	0	3477	3395	12.6783	12.3613	1.322	94.44	6.2	375078	5.57412
111	10	6310	Santa Cruz	3	0	3	0	1	0	0	0.333333	73	0	73	0	40	24.3333	#DIV/0!	24.3333	#DIV/0!	40	37563	4760	0.12672	6.30252	0	6.30252	0	2.10084	0.0153361	0	0.0153361	0	0.00840336	32329	35290	5.85406	13.5221	11.3468	83	10.6	386995	5.58771
112	01	7101	Talca	13	8	5	2	5	3	0.153846	0.384615	423	140	283	46	283	32.5385	17.5	56.6	23	56.6	233339	22710	0.0973262	5.72435	3.52268	2.20167	0.880669	2.20167	0.0186262	0.00616469	0.0124615	0.00202554	0.0124615	201707	200461	5.39029	13.5149	97.8879	82.22	17.5	513171	5.71026
113	02	7102	Constitución	1	0	1	0	0	0	0	0	26	0	26	0	0	26	#DIV/0!	26	#DIV/0!	#DIV/0!	50754	4292	0.0845648	2.32992	0	2.32992	0	0	0.00605778	0	0.00605778	0	0	46293	41036	7.02798	12.4198	3.19345	86.28	15.6	437530	5.64101
114	03	7103	Curepto	1	0	1	0	0	0	0	0	19	0	19	0	0	19	#DIV/0!	19	#DIV/0!	#DIV/0!	10852	1811	0.166882	5.52181	0	5.52181	0	0	0.0104914	0	0.0104914	0	0	10712	9626	7.5585	10.8718	1.68653	95.56	22.9	341433	5.5333
115	04	7104	Empedrado	0	0	0	0	0	0	#DIV/0!	#DIV/0!	0	0	0	0	0	#DIV/0!	#DIV/0!	#DIV/0!	#DIV/0!	#DIV/0!	4478	492	0.10987	0	0	0	0	0	0	0	0	0	0	4203	4250	4.6902	11.6021	0.870796	95.97	26.8	303457	5.4821
116	05	7105	Maule	0	0	0	0	0	0	#DIV/0!	#DIV/0!	0	0	0	0	0	#DIV/0!	#DIV/0!	#DIV/0!	#DIV/0!	#DIV/0!	48334	5205	0.107688	0	0	0	0	0	0	0	0	0	0	16784	38203	6.11432	26.0214	27.3947	95.81	17.3	387942	5.58877
117	06	7106	Pelarco	0	0	0	0	0	0	#DIV/0!	#DIV/0!	0	0	0	0	0	#DIV/0!	#DIV/0!	#DIV/0!	#DIV/0!	#DIV/0!	7936	984	0.123992	0	0	0	0	0	0	0	0	0	0	7270	7883	6.86499	12.1568	2.96386	96.05	12.1	342344	5.53446
118	07	7107	Pencahue	0	0	0	0	0	0	#DIV/0!	#DIV/0!	0	0	0	0	0	#DIV/0!	#DIV/0!	#DIV/0!	#DIV/0!	#DIV/0!	8845	1203	0.136009	0	0	0	0	0	0	0	0	0	0	7984	7874	7.70755	10.1299	1.25732	95.07	9.4	346721	5.53998
119	08	7108	Río Claro	0	0	0	0	0	0	#DIV/0!	#DIV/0!	0	0	0	0	0	#DIV/0!	#DIV/0!	#DIV/0!	#DIV/0!	#DIV/0!	13509	1439	0.106522	0	0	0	0	0	0	0	0	0	0	12568	12761	5.60332	12.5883	3.33875	87.42	8.4	330908	5.51971
120	09	7109	San Clemente	2	0	2	0	0	0	0	0	51	0	51	0	0	25.5	#DIV/0!	25.5	#DIV/0!	#DIV/0!	41556	4526	0.108913	4.41891	0	4.41891	0	0	0.0112682	0	0.0112682	0	0	37481	39603	6.15385	12.6667	1.00488	92.53	14.9	456893	5.65981
121	10	7110	San Rafael	0	0	0	0	0	0	#DIV/0!	#DIV/0!	0	0	0	0	0	#DIV/0!	#DIV/0!	#DIV/0!	#DIV/0!	#DIV/0!	9782	1054	0.107749	0	0	0	0	0	0	0	0	0	0	7631	8487	5.00238	12.8633	4	96.72	13.8	445436	5.64879
122	01	7201	Cauquenes	1	0	1	0	0	0	0	0	35	0	35	0	0	35	#DIV/0!	35	#DIV/0!	#DIV/0!	40661	6238	0.153415	1.60308	0	1.60308	0	0	0.00561077	0	0.00561077	0	0	41227	40094	8.7625	13.6228	2.81498	95.43	23.6	350335	5.54448
123	02	7202	Chanco	0	0	0	0	0	0	#DIV/0!	#DIV/0!	0	0	0	0	0	#DIV/0!	#DIV/0!	#DIV/0!	#DIV/0!	#DIV/0!	9103	1191	0.130836	0	0	0	0	0	0	0	0	0	0	9423	8996	7.91832	11.5649	2.24717	95.68	21.2	340124	5.53164
124	03	7203	Pelluhue	0	0	0	0	0	0	#DIV/0!	#DIV/0!	0	0	0	0	0	#DIV/0!	#DIV/0!	#DIV/0!	#DIV/0!	#DIV/0!	7623	1060	0.139053	0	0	0	0	0	0	0	0	0	0	6134	6639	6.22649	10.7666	2.85714	97.49	17.3	345124	5.53797
125	01	7301	Curicó	4	0	4	2	1	2	0.5	0.25	230	0	230	90	72	57.5	#DIV/0!	57.5	45	72	144025	13996	0.0971776	2.85796	0	2.85796	1.42898	0.71449	0.0164333	0	0.0164333	0.00643041	0.00514433	119395	140353	5.67191	15.6013	10.5392	84.99	14.2	406278	5.60882
126	02	7302	Hualañé	0	0	0	0	0	0	#DIV/0!	#DIV/0!	0	0	0	0	0	#DIV/0!	#DIV/0!	#DIV/0!	#DIV/0!	#DIV/0!	10241	1394	0.13612	0	0	0	0	0	0	0	0	0	0	9720	9852	7.29146	9.72195	2.21622	93.45	18.6	354378	5.54947
127	03	7303	Licantén	1	0	1	0	0	0	0	0	30	0	30	0	0	30	#DIV/0!	30	#DIV/0!	#DIV/0!	7267	929	0.127838	10.7643	0	10.7643	0	0	0.0322928	0	0.0322928	0	0	6732	6660	6.60328	11.7538	3.40293	94.28	20.3	399467	5.60148
128	04	7304	Molina	1	0	1	0	0	0	0	0	300	0	300	0	0	300	#DIV/0!	300	#DIV/0!	#DIV/0!	42273	4638	0.109715	2.1561	0	2.1561	0	0	0.0646831	0	0.0646831	0	0	38163	40055	8.12701	14.4821	2.9884	87.34	13.5	347772	5.54129
129	05	7305	Rauco	1	0	1	0	0	0	0	0	15	0	15	0	0	15	#DIV/0!	15	#DIV/0!	#DIV/0!	10044	1252	0.124652	7.98722	0	7.98722	0	0	0.0119808	0	0.0119808	0	0	8605	9801	5.23341	13.3975	4.05178	98.13	14.1	293446	5.46753
130	06	7306	Romeral	0	0	0	0	0	0	#DIV/0!	#DIV/0!	0	0	0	0	0	#DIV/0!	#DIV/0!	#DIV/0!	#DIV/0!	#DIV/0!	15112	1400	0.0926416	0	0	0	0	0	0	0	0	0	0	12474	14199	4.80602	12.816	0.876644	88.64	18	320809	5.50625
131	07	7307	Sagrada Familia	0	0	0	0	0	0	#DIV/0!	#DIV/0!	0	0	0	0	0	#DIV/0!	#DIV/0!	#DIV/0!	#DIV/0!	#DIV/0!	19537	2044	0.104622	0	0	0	0	0	0	0	0	0	0	17381	17764	6.63753	11.9799	3.72449	84.18	11.5	337022	5.52766
132	08	7308	Teno	2	0	2	2	0	2	1	0	33	0	33	33	0	16.5	#DIV/0!	16.5	16.5	#DIV/0!	28504	2912	0.102161	6.86813	0	6.86813	6.86813	0	0.0113324	0	0.0113324	0.0113324	0	25367	28137	5.19987	12.0608	4.70893	92.2	13.8	345649	5.53864
133	09	7309	Vichuquén	0	0	0	0	0	0	#DIV/0!	#DIV/0!	0	0	0	0	0	#DIV/0!	#DIV/0!	#DIV/0!	#DIV/0!	#DIV/0!	5134	639	0.124464	0	0	0	0	0	0	0	0	0	0	4786	4295	6.04839	8.06452	1.5	96.46	16.1	352492	5.54715
134	01	7401	Linares	2	0	2	0	0	0	0	0	140	0	140	0	0	70	#DIV/0!	70	#DIV/0!	#DIV/0!	91030	10276	0.112886	1.94628	0	1.94628	0	0	0.013624	0	0.013624	0	0	83396	87371	7.11983	15.9727	7.00955	91.2	20.6	414192	5.6172
135	02	7402	Colbún	1	0	1	0	0	0	0	0	40	0	40	0	0	40	#DIV/0!	40	#DIV/0!	#DIV/0!	19444	2222	0.114277	4.50045	0	4.50045	0	0	0.0180018	0	0.0180018	0	0	17618	19096	5.23391	12.788	0.766207	97.63	16.3	475528	5.67718
136	03	7403	Longaví	1	0	1	0	0	0	0	0	56	0	56	0	0	56	#DIV/0!	56	#DIV/0!	#DIV/0!	29526	3234	0.109531	3.09215	0	3.09215	0	0	0.017316	0	0.017316	0	0	27856	28505	7.32664	12.5352	2.22421	97.94	6.4	327940	5.51579
137	04	7404	Parral	2	0	2	0	1	0	0	0.5	30	0	30	0	10	15	#DIV/0!	15	#DIV/0!	10	38686	4805	0.124205	4.16233	0	4.16233	0	2.08117	0.0062435	0	0.0062435	0	0.00208117	37698	39142	7.98393	14.4874	2.93346	92.94	18.3	373987	5.57286
138	05	7405	Retiro	0	0	0	0	0	0	#DIV/0!	#DIV/0!	0	0	0	0	0	#DIV/0!	#DIV/0!	#DIV/0!	#DIV/0!	#DIV/0!	19706	2335	0.118492	0	0	0	0	0	0	0	0	0	0	18327	18769	6.09305	12.1291	2.82346	96.49	15.4	320367	5.50565
139	06	7406	San Javier	4	2	2	1	1	2	0.25	0.25	133	25	108	15	48	33.25	12.5	54	15	48	41099	5163	0.125623	7.74743	3.87372	3.87372	1.93686	1.93686	0.0257602	0.00484215	0.0209181	0.00290529	0.00929692	37878	40709	7.78862	15.0843	3.93222	93.48	17.3	411623	5.6145
140	07	7407	Villa Alegre	0	0	0	0	0	0	#DIV/0!	#DIV/0!	0	0	0	0	0	#DIV/0!	#DIV/0!	#DIV/0!	#DIV/0!	#DIV/0!	15350	2003	0.130489	0	0	0	0	0	0	0	0	0	0	14628	15308	6.95961	12.964	10.5421	95.49	11.1	372130	5.57069
141	08	7408	Yerbas Buenas	0	0	0	0	0	0	#DIV/0!	#DIV/0!	0	0	0	0	0	#DIV/0!	#DIV/0!	#DIV/0!	#DIV/0!	#DIV/0!	18239	1819	0.0997313	0	0	0	0	0	0	0	0	0	0	15960	17689	5.33349	14.418	6.94275	98.22	5.6	332995	5.52244
142	01	8101	Concepción	11	7	4	3	1	4	0.272727	0.0909091	351	153	198	40	44	31.9091	21.8571	49.5	13.3333	44	229017	25526	0.111459	4.30933	2.7423	1.56703	1.17527	0.391757	0.0137507	0.00599389	0.0077568	0.00156703	0.00172373	217322	214234	6.22783	12.6481	115.19	79.15	21.5	613678	5.78794
143	02	8102	Coronel	0	0	0	0	0	0	#DIV/0!	#DIV/0!	0	0	0	0	0	#DIV/0!	#DIV/0!	#DIV/0!	#DIV/0!	#DIV/0!	115062	10937	0.0950531	0	0	0	0	0	0	0	0	0	0	95482	108855	5.70039	15.0107	39.2007	94.8	23.1	474581	5.67631
144	03	8103	Chiguayante	3	2	1	1	0	1	0.333333	0	112	64	48	14	0	37.3333	32	48	14	#DIV/0!	99036	8635	0.0871905	3.47423	2.31616	1.15808	1.15808	0	0.0129705	0.0074117	0.00555877	0.00162131	0	81411	84880	4.04142	10.8498	119.931	72.01	11.1	555853	5.74496
145	04	8104	Florida	0	0	0	0	0	0	#DIV/0!	#DIV/0!	0	0	0	0	0	#DIV/0!	#DIV/0!	#DIV/0!	#DIV/0!	#DIV/0!	8939	1288	0.144088	0	0	0	0	0	0	0	0	0	0	10889	9035	8.96587	12.7356	2.11494	93.22	20.5	379649	5.57938
146	05	8105	Hualqui	1	0	1	1	0	1	1	0	12	0	12	12	0	12	#DIV/0!	12	12	#DIV/0!	25266	2974	0.117708	3.36247	0	3.36247	3.36247	0	0.00403497	0	0.00403497	0.00403497	0	18887	23030	6.29383	17.9374	5.60075	93.32	30.8	441534	5.64496
147	06	8106	Lota	0	0	0	0	0	0	#DIV/0!	#DIV/0!	0	0	0	0	0	#DIV/0!	#DIV/0!	#DIV/0!	#DIV/0!	#DIV/0!	47821	4967	0.103867	0	0	0	0	0	0	0	0	0	0	49387	48687	7.40245	16.2687	36.5221	94.2	27.2	415001	5.61805
148	07	8107	Penco	1	0	1	0	0	0	0	0	34	0	34	0	0	34	#DIV/0!	34	#DIV/0!	#DIV/0!	51611	4608	0.0892833	2.17014	0	2.17014	0	0	0.00737847	0	0.00737847	0	0	45849	46261	5.37817	12.2094	42.8253	94.21	28.1	464256	5.66676
149	08	8108	San Pedro de la Paz	1	0	1	0	0	0	0	0	40	0	40	0	0	40	#DIV/0!	40	#DIV/0!	#DIV/0!	130703	10358	0.0792484	0.965437	0	0.965437	0	0	0.00386175	0	0.00386175	0	0	79714	121655	4.40648	21.2841	92.0711	78.02	18.7	590468	5.7712
150	09	8109	Santa Juana	0	0	0	0	0	0	#DIV/0!	#DIV/0!	0	0	0	0	0	#DIV/0!	#DIV/0!	#DIV/0!	#DIV/0!	#DIV/0!	13705	1988	0.145057	0	0	0	0	0	0	0	0	0	0	12708	13201	7.02384	14.6454	2.71956	98.43	26	425960	5.62937
151	10	8110	Talcahuano	2	1	1	0	1	0	0	0.5	108	28	80	0	80	54	28	80	#DIV/0!	80	178052	17476	0.0981511	1.14443	0.572213	0.572213	0	0.572213	0.0061799	0.0016022	0.00457771	0	0.00457771	163995	150881	5.90293	12.9527	189.339	82.99	19.5	547363	5.73828
152	11	8111	Tomé	2	0	2	0	0	0	0	0	61	0	61	0	0	30.5	#DIV/0!	30.5	#DIV/0!	#DIV/0!	55752	7066	0.12674	2.83046	0	2.83046	0	0	0.00863289	0	0.00863289	0	0	52654	54508	7.0146	12.3514	14.2747	94.63	25.8	417255	5.6204
153	12	8112	Hualpén	2	0	2	0	1	0	0	0.5	128	0	128	0	66	64	#DIV/0!	64	#DIV/0!	66	108028	11441	0.105908	1.7481	0	1.7481	0	0.874049	0.0111878	0	0.0111878	0	0.00576873	85444	92530	6.00849	14.7354	213.85	95.47	19.9	520497	5.71642
154	01	8201	Lebu	0	0	0	0	0	0	#DIV/0!	#DIV/0!	0	0	0	0	0	#DIV/0!	#DIV/0!	#DIV/0!	#DIV/0!	#DIV/0!	26567	2709	0.101969	0	0	0	0	0	0	0	0	0	0	25013	23787	6.3956	15.3107	4.82544	94.89	34.3	335250	5.52537
155	02	8202	Arauco	1	0	1	0	1	0	0	1	77	0	77	0	77	77	#DIV/0!	77	#DIV/0!	77	38270	3673	0.095976	2.72257	0	2.72257	0	2.72257	0.0209638	0	0.0209638	0	0.0209638	34790	34562	5.52976	12.9267	3.84205	94.93	24.3	488156	5.68856
156	03	8203	Cañete	0	0	0	0	0	0	#DIV/0!	#DIV/0!	0	0	0	0	0	#DIV/0!	#DIV/0!	#DIV/0!	#DIV/0!	#DIV/0!	34202	3768	0.110169	0	0	0	0	0	0	0	0	0	0	31463	32125	5.90399	14.7748	4.95529	94.92	33.8	396442	5.59818
157	04	8204	Contulmo	0	0	0	0	0	0	#DIV/0!	#DIV/0!	0	0	0	0	0	#DIV/0!	#DIV/0!	#DIV/0!	#DIV/0!	#DIV/0!	5581	748	0.134026	0	0	0	0	0	0	0	0	0	0	5809	5487	7.65306	14.325	0.777547	98.76	27.8	321380	5.50702
158	05	8205	Curanilahue	1	0	1	0	0	0	0	0	16	0	16	0	0	16	#DIV/0!	16	#DIV/0!	#DIV/0!	34894	3536	0.101335	2.82805	0	2.82805	0	0	0.00452489	0	0.00452489	0	0	31948	32737	7.2433	16.6074	3.55734	95.78	25.4	394252	5.59577
159	06	8206	Los Álamos	0	0	0	0	0	0	#DIV/0!	#DIV/0!	0	0	0	0	0	#DIV/0!	#DIV/0!	#DIV/0!	#DIV/0!	#DIV/0!	23588	2543	0.107809	0	0	0	0	0	0	0	0	0	0	18535	19715	5.40696	15.2639	4.2447	99.87	41.3	372128	5.57069
160	07	8207	Tirúa	0	0	0	0	0	0	#DIV/0!	#DIV/0!	0	0	0	0	0	#DIV/0!	#DIV/0!	#DIV/0!	#DIV/0!	#DIV/0!	10458	974	0.0931344	0	0	0	0	0	0	0	0	0	0	9646	9606	6.57054	16.1526	1.5609	100	34.3	295150	5.47004
161	01	8301	Los Ángeles	5	2	3	3	1	3	0.6	0.2	163	15	148	43	102	32.6	7.5	49.3333	14.3333	102	194870	19835	0.101786	2.5208	1.00832	1.51248	1.51248	0.504159	0.0082178	0.000756239	0.00746156	0.00216789	0.00514243	166332	187017	5.28025	14.6276	11.3473	87	17.2	477743	5.67919
162	02	8302	Antuco	1	0	1	0	0	0	0	0	11	0	11	0	0	11	#DIV/0!	11	#DIV/0!	#DIV/0!	3945	582	0.147529	17.1821	0	17.1821	0	0	0.0189003	0	0.0189003	0	0	3880	4031	8.54473	13.6182	0.308917	99.07	22.2	623235	5.79465
163	03	8303	Cabrero	0	0	0	0	0	0	#DIV/0!	#DIV/0!	0	0	0	0	0	#DIV/0!	#DIV/0!	#DIV/0!	#DIV/0!	#DIV/0!	29136	3050	0.104681	0	0	0	0	0	0	0	0	0	0	25229	28090	5.57596	11.8197	4.76711	94.69	31	440700	5.64414
164	04	8304	Laja	0	0	0	0	0	0	#DIV/0!	#DIV/0!	0	0	0	0	0	#DIV/0!	#DIV/0!	#DIV/0!	#DIV/0!	#DIV/0!	24040	2579	0.10728	0	0	0	0	0	0	0	0	0	0	22372	23140	7.13597	15.8149	7.58976	86.44	18.5	623130	5.79458
165	05	8305	Mulchén	1	0	1	0	1	0	0	1	33	0	33	0	33	33	#DIV/0!	33	#DIV/0!	33	30485	3785	0.124159	2.64201	0	2.64201	0	2.64201	0.00871863	0	0.00871863	0	0.00871863	29060	28540	8.02845	16.233	1.93904	89.73	22.9	388748	5.58967
166	06	8306	Nacimiento	1	0	1	1	0	1	1	0	24	0	24	24	0	24	#DIV/0!	24	24	#DIV/0!	28392	3031	0.106755	3.29924	0	3.29924	3.29924	0	0.00791818	0	0.00791818	0.00791818	0	25949	26711	5.51893	15.2154	3.24206	87.56	24.9	541871	5.7339
167	07	8307	Negrete	1	0	1	0	1	0	0	1	14	0	14	0	14	14	#DIV/0!	14	#DIV/0!	14	10252	1209	0.117928	8.2713	0	8.2713	0	8.2713	0.0115798	0	0.0115798	0	0.0115798	8588	9405	7.03989	14.415	7.72524	93.62	25.7	440492	5.64394
168	08	8308	Quilaco	1	0	1	1	0	1	1	0	20	0	20	20	0	20	#DIV/0!	20	20	#DIV/0!	4103	658	0.16037	15.1976	0	15.1976	15.1976	0	0.0303951	0	0.0303951	0.0303951	0	3991	3993	11.9306	9.76139	0.585409	97.39	22.5	448399	5.65166
169	09	8309	Quilleco	0	0	0	0	0	0	#DIV/0!	#DIV/0!	0	0	0	0	0	#DIV/0!	#DIV/0!	#DIV/0!	#DIV/0!	#DIV/0!	10033	1464	0.145918	0	0	0	0	0	0	0	0	0	0	10327	9854	7.03547	11.3724	1.30481	96.75	23.4	430893	5.63437
170	10	8310	San Rosendo	0	0	0	0	0	0	#DIV/0!	#DIV/0!	0	0	0	0	0	#DIV/0!	#DIV/0!	#DIV/0!	#DIV/0!	#DIV/0!	3936	473	0.120173	0	0	0	0	0	0	0	0	0	0	3971	3675	8.10282	14.2498	5.11905	93.38	34.1	610631	5.78578
171	11	8311	Santa Bárbara	1	0	1	0	0	0	0	0	36	0	36	0	0	36	#DIV/0!	36	#DIV/0!	#DIV/0!	12929	1705	0.131874	5.8651	0	5.8651	0	0	0.0211144	0	0.0211144	0	0	13073	13387	6.25	13.3832	1.35857	95.44	18.2	427336	5.63077
172	12	8312	Tucapel	1	0	1	0	0	0	0	0	26	0	26	0	0	26	#DIV/0!	26	#DIV/0!	#DIV/0!	14378	2197	0.152803	4.55166	0	4.55166	0	0	0.0118343	0	0.0118343	0	0	12746	13410	8.37595	11.5633	2.40136	92.33	23	463646	5.66619
173	13	8313	Yumbel	0	0	0	0	0	0	#DIV/0!	#DIV/0!	0	0	0	0	0	#DIV/0!	#DIV/0!	#DIV/0!	#DIV/0!	#DIV/0!	21596	3234	0.14975	0	0	0	0	0	0	0	0	0	0	20454	20376	8.37064	10.1713	4.22607	94.75	28.3	423484	5.62684
174	14	8314	Alto Bíobio	0	0	0	0	0	0	#DIV/0!	#DIV/0!	0	0	0	0	0	#DIV/0!	#DIV/0!	#DIV/0!	#DIV/0!	#DIV/0!	6118	403	0.0658712	0	0	0	0	0	0	0	0	0	0	6189	6247	2.79572	19.2808	0.189647	94.86	16.4	399444	5.60146
175	01	8401	Chillán	16	15	1	2	0	6	0.125	0	252	208	44	20	0	15.75	13.8667	44	10	#DIV/0!	179632	19282	0.107342	8.29789	7.77928	0.518618	1.03724	0	0.0130692	0.0107873	0.00228192	0.00103724	0	161961	175405	6.36074	14.4305	37.7339	89.44	17.7	465627	5.66804
176	02	8402	Bulnes	1	0	1	0	1	0	0	1	19	0	19	0	19	19	#DIV/0!	19	#DIV/0!	19	21963	2670	0.121568	3.74532	0	3.74532	0	3.74532	0.0071161	0	0.0071161	0	0.0071161	20567	20693	6.75957	12.2691	6.27645	96.4	21.1	394407	5.59594
177	03	8403	Cobquecura	0	0	0	0	0	0	#DIV/0!	#DIV/0!	0	0	0	0	0	#DIV/0!	#DIV/0!	#DIV/0!	#DIV/0!	#DIV/0!	5715	941	0.164654	0	0	0	0	0	0	0	0	0	0	5579	5027	9.36768	9.95316	1.65088	97.48	17.7	312969	5.4955
178	04	8404	Coelemu	1	0	1	1	0	1	1	0	20	0	20	20	0	20	#DIV/0!	20	20	#DIV/0!	16950	2189	0.129145	4.5683	0	4.5683	4.5683	0	0.00913659	0	0.00913659	0.00913659	0	16024	15662	7.35533	13.539	6.39498	95.31	24.8	405310	5.60779
179	05	8405	Coihueco	1	0	1	0	0	0	0	0	44	0	44	0	0	44	#DIV/0!	44	#DIV/0!	#DIV/0!	25843	3001	0.116124	3.33222	0	3.33222	0	0	0.0146618	0	0.0146618	0	0	23552	25147	5.52888	13.7617	1.6888	97.67	32.9	329585	5.51797
180	06	8406	Chillán Viejo	0	0	0	0	0	0	#DIV/0!	#DIV/0!	0	0	0	0	0	#DIV/0!	#DIV/0!	#DIV/0!	#DIV/0!	#DIV/0!	32319	3111	0.0962592	0	0	0	0	0	0	0	0	0	0	21829	28775	3.3043	13.8513	10.6541	90.09	17.6	424605	5.62798
181	07	8407	El Carmen	1	0	1	1	0	1	1	0	25	0	25	25	0	25	#DIV/0!	25	25	#DIV/0!	12898	1776	0.137696	5.63063	0	5.63063	5.63063	0	0.0140766	0	0.0140766	0.0140766	0	12780	12274	9.57674	14.2796	2.6747	96.81	22.9	355652	5.55103
182	08	8408	Ninhue	1	0	1	1	0	1	1	0	12	0	12	12	0	12	#DIV/0!	12	12	#DIV/0!	5827	927	0.159087	10.7875	0	10.7875	10.7875	0	0.012945	0	0.012945	0.012945	0	5737	5270	9.00038	7.8514	2.31172	99.27	21.1	337733	5.52857
183	09	8409	Ñiquén	0	0	0	0	0	0	#DIV/0!	#DIV/0!	0	0	0	0	0	#DIV/0!	#DIV/0!	#DIV/0!	#DIV/0!	#DIV/0!	11665	1853	0.158851	0	0	0	0	0	0	0	0	0	0	11417	10822	9.59112	11.0045	3.74343	97.19	15.6	357199	5.55291
184	10	8410	Pemuco	0	0	0	0	0	0	#DIV/0!	#DIV/0!	0	0	0	0	0	#DIV/0!	#DIV/0!	#DIV/0!	#DIV/0!	#DIV/0!	9294	1153	0.124059	0	0	0	0	0	0	0	0	0	0	8788	8342	6.89957	11.3898	2.04796	93.24	20	373180	5.57192
185	11	8411	Pinto	1	0	1	1	0	1	1	0	40	0	40	40	0	40	#DIV/0!	40	40	#DIV/0!	11307	1498	0.132484	6.67557	0	6.67557	6.67557	0	0.0267023	0	0.0267023	0.0267023	0	9767	10659	8.56336	12.3895	1.28694	96.02	21.2	366492	5.56406
186	12	8412	Portezuelo	0	0	0	0	0	0	#DIV/0!	#DIV/0!	0	0	0	0	0	#DIV/0!	#DIV/0!	#DIV/0!	#DIV/0!	#DIV/0!	5635	846	0.150133	0	0	0	0	0	0	0	0	0	0	5362	4970	11.988	10.7892	2.99681	100	18.3	324537	5.51126
187	13	8413	Quillón	0	0	0	0	0	0	#DIV/0!	#DIV/0!	0	0	0	0	0	#DIV/0!	#DIV/0!	#DIV/0!	#DIV/0!	#DIV/0!	16840	2566	0.152375	0	0	0	0	0	0	0	0	0	0	15023	16392	10.166	10.8094	6.06619	89.48	15.7	385921	5.5865
188	14	8414	Quirihue	1	0	1	0	0	0	0	0	20	0	20	0	0	20	#DIV/0!	20	#DIV/0!	#DIV/0!	13419	1900	0.14159	5.26316	0	5.26316	0	0	0.0105263	0	0.0105263	0	0	11388	12749	9.51178	11.9529	3.22581	98.85	24.6	345768	5.53878
189	15	8415	Ránquil	1	0	1	0	1	0	0	1	18	0	18	0	18	18	#DIV/0!	18	#DIV/0!	18	6049	982	0.162341	10.1833	0	10.1833	0	10.1833	0.0183299	0	0.0183299	0	0.0183299	5657	5969	11.844	13.8861	3.95968	96.69	15.1	413158	5.61612
190	16	8416	San Carlos	5	5	0	1	0	1	0.2	0	75	75	0	18	0	15	15	#DIV/0!	18	#DIV/0!	53085	6766	0.127456	7.38989	7.38989	0	1.47798	0	0.0110848	0.0110848	0	0.00266036	0	50012	51247	7.66791	12.6306	7.74142	94.98	22.3	377749	5.5772
191	17	8417	San Fabián	0	0	0	0	0	0	#DIV/0!	#DIV/0!	0	0	0	0	0	#DIV/0!	#DIV/0!	#DIV/0!	#DIV/0!	#DIV/0!	4044	566	0.13996	0	0	0	0	0	0	0	0	0	0	3522	3809	8.90549	11.2037	0.3609	97.09	23.5	306478	5.4864
192	18	8418	San Ignacio	1	0	1	1	0	1	1	0	14	0	14	14	0	14	#DIV/0!	14	14	#DIV/0!	16019	2209	0.137899	4.52694	0	4.52694	4.52694	0	0.00633771	0	0.00633771	0.00633771	0	16084	15549	6.9387	9.16672	6.06868	99.51	24.3	331131	5.52
193	19	8419	San Nicolás	0	0	0	0	0	0	#DIV/0!	#DIV/0!	0	0	0	0	0	#DIV/0!	#DIV/0!	#DIV/0!	#DIV/0!	#DIV/0!	11451	1415	0.12357	0	0	0	0	0	0	0	0	0	0	9596	10628	5.46394	9.83509	2.88187	97.19	24.5	351089	5.54542
194	20	8420	Treguaco	0	0	0	0	0	0	#DIV/0!	#DIV/0!	0	0	0	0	0	#DIV/0!	#DIV/0!	#DIV/0!	#DIV/0!	#DIV/0!	5318	751	0.141219	0	0	0	0	0	0	0	0	0	0	5120	5217	7.06215	8.07103	1.7654	99.15	24.8	353444	5.54832
195	21	8421	Yungay	1	0	1	1	0	1	1	0	24	0	24	24	0	24	#DIV/0!	24	24	#DIV/0!	18248	2455	0.134535	4.07332	0	4.07332	4.07332	0	0.00977597	0	0.00977597	0.00977597	0	16674	16941	6.04476	11.6539	2.97756	82.44	18.4	437505	5.64098
196	01	9101	Temuco	8	5	3	3	0	6	0.375	0	308	85	223	66	0	38.5	17	74.3333	22	#DIV/0!	287850	26305	0.0913844	0.277923	1.90078	1.14047	1.14047	0	0.0117088	0.00323132	0.00847748	0.00250903	0	246349	268720	5.10154	13.4758	56.6918	87.25	17.7	509196	5.70689
197	02	9102	Carahue	0	0	0	0	0	0	#DIV/0!	#DIV/0!	0	0	0	0	0	#DIV/0!	#DIV/0!	#DIV/0!	#DIV/0!	#DIV/0!	26562	3228	0.121527	0	0	0	0	0	0	0	0	0	0	25575	24869	8.49869	12.865	2.40716	94.39	31.6	353057	5.54784
198	03	9103	Cunco	0	0	0	0	0	0	#DIV/0!	#DIV/0!	0	0	0	0	0	#DIV/0!	#DIV/0!	#DIV/0!	#DIV/0!	#DIV/0!	19047	2662	0.13976	0	0	0	0	0	0	0	0	0	0	18800	16005	6.62704	11.3606	1.39591	84.38	27.7	359742	5.55599
199	04	9104	Curarrehue	0	0	0	0	0	0	#DIV/0!	#DIV/0!	0	0	0	0	0	#DIV/0!	#DIV/0!	#DIV/0!	#DIV/0!	#DIV/0!	7443	867	0.116485	0	0	0	0	0	0	0	0	0	0	6802	6898	4.2072	11.3069	0.489554	97.05	26.1	351250	5.54562
200	05	9105	Freire	0	0	0	0	0	0	#DIV/0!	#DIV/0!	0	0	0	0	0	#DIV/0!	#DIV/0!	#DIV/0!	#DIV/0!	#DIV/0!	24746	3044	0.12301	0	0	0	0	0	0	0	0	0	0	25163	26218	6.76916	12.9982	3.25561	97.38	30.9	354266	5.54933
201	06	9106	Galvarino	0	0	0	0	0	0	#DIV/0!	#DIV/0!	0	0	0	0	0	#DIV/0!	#DIV/0!	#DIV/0!	#DIV/0!	#DIV/0!	12575	1569	0.124771	0	0	0	0	0	0	0	0	0	0	12635	12687	8.42974	15.0659	2.76232	95.1	24.1	278545	5.44489
202	07	9107	Gorbea	1	0	1	0	0	0	0	0	85	0	85	0	0	85	#DIV/0!	85	#DIV/0!	#DIV/0!	15684	2246	0.143203	4.45236	0	4.45236	0	0	0.0378451	0	0.0378451	0	0	15215	14148	8.78269	12.5928	3.23165	95.16	31.6	369081	5.56712
203	08	9108	Lautaro	0	0	0	0	0	0	#DIV/0!	#DIV/0!	0	0	0	0	0	#DIV/0!	#DIV/0!	#DIV/0!	#DIV/0!	#DIV/0!	36888	3985	0.10803	0	0	0	0	0	0	0	0	0	0	32201	34941	6.66517	16.2989	4.42286	93.98	29.1	380021	5.57981
204	09	9109	Loncoche	0	0	0	0	0	0	#DIV/0!	#DIV/0!	0	0	0	0	0	#DIV/0!	#DIV/0!	#DIV/0!	#DIV/0!	#DIV/0!	23425	3057	0.130502	0	0	0	0	0	0	0	0	0	0	23201	22060	7.62527	12.7088	3.12897	82.51	11.8	389278	5.59026
205	10	9110	Melipeuco	0	0	0	0	0	0	#DIV/0!	#DIV/0!	0	0	0	0	0	#DIV/0!	#DIV/0!	#DIV/0!	#DIV/0!	#DIV/0!	5837	849	0.145451	0	0	0	0	0	0	0	0	0	0	5578	5725	7.5437	11.5915	0.766938	89.08	20.8	349612	5.54359
206	11	9111	Nueva Imperial	1	0	1	1	0	1	1	0	43	0	43	43	0	43	#DIV/0!	43	43	#DIV/0!	33386	4391	0.131522	2.27739	0	2.27739	2.27739	0	0.00979276	0	0.00979276	0.00979276	0	29793	30807	8.05602	13.8811	5.99429	92.8	24.3	353182	5.548
207	12	9112	Padre las Casas	1	1	0	1	0	1	1	0	10	10	0	10	0	10	10	#DIV/0!	10	#DIV/0!	86913	7656	0.0880881	1.30617	1.30617	0	1.30617	0	0.00130617	0.00130617	0	0.00130617	0	58207	70944	4.79172	14.6202	19.1066	93.93	26.9	382038	5.58211
208	13	9113	Perquenco	0	0	0	0	0	0	#DIV/0!	#DIV/0!	0	0	0	0	0	#DIV/0!	#DIV/0!	#DIV/0!	#DIV/0!	#DIV/0!	7267	925	0.127288	0	0	0	0	0	0	0	0	0	0	6425	6991	7.35612	12.5487	2.79456	91.11	20.4	336078	5.52644
209	14	9114	Pitrufquén	0	0	0	0	0	0	#DIV/0!	#DIV/0!	0	0	0	0	0	#DIV/0!	#DIV/0!	#DIV/0!	#DIV/0!	#DIV/0!	24672	3550	0.143888	0	0	0	0	0	0	0	0	0	0	21840	22485	8.48378	12.1615	6.54982	93.82	25	387381	5.58814
210	15	9115	Pucón	0	0	0	0	0	0	#DIV/0!	#DIV/0!	0	0	0	0	0	#DIV/0!	#DIV/0!	#DIV/0!	#DIV/0!	#DIV/0!	27680	2554	0.0922688	0	0	0	0	0	0	0	0	0	0	20635	21923	4.71044	11.6148	2.04484	89.11	12.2	413438	5.61641
211	16	9116	Saavedra	0	0	0	0	0	0	#DIV/0!	#DIV/0!	0	0	0	0	0	#DIV/0!	#DIV/0!	#DIV/0!	#DIV/0!	#DIV/0!	12977	1849	0.142483	0	0	0	0	0	0	0	0	0	0	13995	11357	8.9599	12.8425	4.61097	97.83	37.3	334556	5.52447
212	17	9117	Teodoro Schmidt	0	0	0	0	0	0	#DIV/0!	#DIV/0!	0	0	0	0	0	#DIV/0!	#DIV/0!	#DIV/0!	#DIV/0!	#DIV/0!	16163	2105	0.130236	0	0	0	0	0	0	0	0	0	0	15323	14882	6.90398	12.7945	3.23846	96.23	25.2	317977	5.5024
213	18	9118	Toltén	0	0	0	0	0	0	#DIV/0!	#DIV/0!	0	0	0	0	0	#DIV/0!	#DIV/0!	#DIV/0!	#DIV/0!	#DIV/0!	11423	1494	0.130789	0	0	0	0	0	0	0	0	0	0	11201	10612	7.68258	12.0587	1.73721	94.45	21.2	364085	5.5612
214	19	9119	Vilcún	0	0	0	0	0	0	#DIV/0!	#DIV/0!	0	0	0	0	0	#DIV/0!	#DIV/0!	#DIV/0!	#DIV/0!	#DIV/0!	27671	3129	0.113079	0	0	0	0	0	0	0	0	0	0	22348	25701	6.77768	15.5636	2.20197	91.11	26.3	354302	5.54937
215	20	9120	Villarrica	0	0	0	0	0	0	#DIV/0!	#DIV/0!	0	0	0	0	0	#DIV/0!	#DIV/0!	#DIV/0!	#DIV/0!	#DIV/0!	55002	5893	0.107142	0	0	0	0	0	0	0	0	0	0	45436	50706	5.37822	14.5631	4.56468	88.62	19.9	406942	5.60953
216	21	9121	Cholchol	0	0	0	0	0	0	#DIV/0!	#DIV/0!	0	0	0	0	0	#DIV/0!	#DIV/0!	#DIV/0!	#DIV/0!	#DIV/0!	11834	1553	0.131232	0	0	0	0	0	0	0	0	0	0	9854	10694	6.70956	13.0515	3.62961	97.56	30.3	310179	5.49161
217	01	9201	Angol	0	0	0	0	0	0	#DIV/0!	#DIV/0!	0	0	0	0	0	#DIV/0!	#DIV/0!	#DIV/0!	#DIV/0!	#DIV/0!	55289	6331	0.114507	0	0	0	0	0	0	0	0	0	0	48548	50910	6.69503	14.7954	5.30235	77.08	19.8	424684	5.62807
218	02	9202	Collipulli	0	0	0	0	0	0	#DIV/0!	#DIV/0!	0	0	0	0	0	#DIV/0!	#DIV/0!	#DIV/0!	#DIV/0!	#DIV/0!	24574	2744	0.111663	0	0	0	0	0	0	0	0	0	0	22381	23289	8.76176	17.6162	2.11728	87.19	31.5	394059	5.59556
219	03	9203	Curacautín	0	0	0	0	0	0	#DIV/0!	#DIV/0!	0	0	0	0	0	#DIV/0!	#DIV/0!	#DIV/0!	#DIV/0!	#DIV/0!	17221	2318	0.134603	0	0	0	0	0	0	0	0	0	0	16861	16461	8.55195	12.2171	1.39303	88.23	20.1	415769	5.61885
220	04	9204	Ercilla	0	0	0	0	0	0	#DIV/0!	#DIV/0!	0	0	0	0	0	#DIV/0!	#DIV/0!	#DIV/0!	#DIV/0!	#DIV/0!	9197	1059	0.115146	0	0	0	0	0	0	0	0	0	0	9131	8112	8.21828	14.7929	2.118	99.18	48.8	302477	5.48069
221	05	9205	Lonquimay	0	0	0	0	0	0	#DIV/0!	#DIV/0!	0	0	0	0	0	#DIV/0!	#DIV/0!	#DIV/0!	#DIV/0!	#DIV/0!	10957	1127	0.102857	0	0	0	0	0	0	0	0	0	0	10014	10366	4.81527	13.9205	0.287941	96.87	36.1	346365	5.53953
222	06	9206	Los Sauces	0	0	0	0	0	0	#DIV/0!	#DIV/0!	0	0	0	0	0	#DIV/0!	#DIV/0!	#DIV/0!	#DIV/0!	#DIV/0!	7847	1070	0.136358	0	0	0	0	0	0	0	0	0	0	7603	7169	9.73618	15.2324	1.25882	98.1	31.5	333557	5.52317
223	07	9207	Lumaco	0	0	0	0	0	0	#DIV/0!	#DIV/0!	0	0	0	0	0	#DIV/0!	#DIV/0!	#DIV/0!	#DIV/0!	#DIV/0!	11328	1297	0.114495	0	0	0	0	0	0	0	0	0	0	11335	9610	6.56941	13.6219	1.15907	96.46	31	320851	5.5063
224	08	9208	Purén	0	0	0	0	0	0	#DIV/0!	#DIV/0!	0	0	0	0	0	#DIV/0!	#DIV/0!	#DIV/0!	#DIV/0!	#DIV/0!	12973	1675	0.129114	0	0	0	0	0	0	0	0	0	0	12965	11934	10.3137	12.2046	3.60215	83.69	24.6	344729	5.53748
225	09	9209	Renaico	0	0	0	0	0	0	#DIV/0!	#DIV/0!	0	0	0	0	0	#DIV/0!	#DIV/0!	#DIV/0!	#DIV/0!	#DIV/0!	10582	1259	0.118976	0	0	0	0	0	0	0	0	0	0	9206	10357	6.66593	16.3315	4.71536	92.74	25.2	395338	5.59697
226	10	9210	Traiguén	1	1	0	0	0	0	0	0	10	10	0	0	0	10	10	#DIV/0!	#DIV/0!	#DIV/0!	19835	2730	0.137635	3.663	3.663	0	0	0	0.003663	0.003663	0	0	0	19179	16862	12.0966	15.4506	3.00661	89.41	32.7	352310	5.54693
227	11	9211	Victoria	0	0	0	0	0	0	#DIV/0!	#DIV/0!	0	0	0	0	0	#DIV/0!	#DIV/0!	#DIV/0!	#DIV/0!	#DIV/0!	34950	4306	0.123205	0	0	0	0	0	0	0	0	0	0	33552	32890	7.60837	13.7314	3.42834	89.93	23.9	388625	5.58953
228	01	10101	Puerto Montt	4	0	4	1	0	1	0.25	0	189	0	189	52	0	47.25	#DIV/0!	47.25	52	#DIV/0!	243825	19496	0.079959	2.0517	0	2.0517	0.512926	0	0.0096943	0	0.0096943	0.00266721	0	174038	228118	4.52062	16.8108	11.6533	83.9	14.1	491875	5.69185
229	02	10102	Calbuco	0	0	0	0	0	0	#DIV/0!	#DIV/0!	0	0	0	0	0	#DIV/0!	#DIV/0!	#DIV/0!	#DIV/0!	#DIV/0!	34864	4169	0.119579	0	0	0	0	0	0	0	0	0	0	31023	32531	5.78625	14.2671	7.05653	94.58	14.7	392234	5.59355
230	03	10103	Cochamó	0	0	0	0	0	0	#DIV/0!	#DIV/0!	0	0	0	0	0	#DIV/0!	#DIV/0!	#DIV/0!	#DIV/0!	#DIV/0!	4124	526	0.127546	0	0	0	0	0	0	0	0	0	0	4323	3841	6.95088	8.34106	0.109583	89.3939	17.7	406573	5.60914
231	04	10104	Fresia	0	0	0	0	0	0	#DIV/0!	#DIV/0!	0	0	0	0	0	#DIV/0!	#DIV/0!	#DIV/0!	#DIV/0!	#DIV/0!	12802	1575	0.123028	0	0	0	0	0	0	0	0	0	0	12620	11623	8.96825	11.9577	1.23162	92.36	9.4	340970	5.53272
232	05	10105	Frutillar	0	0	0	0	0	0	#DIV/0!	#DIV/0!	0	0	0	0	0	#DIV/0!	#DIV/0!	#DIV/0!	#DIV/0!	#DIV/0!	17272	1757	0.101725	0	0	0	0	0	0	0	0	0	0	15135	16338	6.56869	14.0281	2.11432	92.09	15.8	388396	5.58927
233	06	10106	Los Muermos	0	0	0	0	0	0	#DIV/0!	#DIV/0!	0	0	0	0	0	#DIV/0!	#DIV/0!	#DIV/0!	#DIV/0!	#DIV/0!	16569	1896	0.114431	0	0	0	0	0	0	0	0	0	0	16772	16456	5.90024	12.2871	1.52191	95.18	15.8	358551	5.55455
234	07	10107	Llanquihue	1	0	1	1	0	1	1	0	34	0	34	34	0	34	#DIV/0!	34	34	#DIV/0!	18083	1622	0.0896975	6.16523	0	6.16523	6.16523	0	0.0209618	0	0.0209618	0.0209618	0	16504	16463	6.83284	12.9004	3.85273	83.42	12.5	408532	5.61123
235	08	10108	Maullín	1	0	1	0	0	0	0	0	44	0	44	0	0	44	#DIV/0!	44	#DIV/0!	#DIV/0!	15722	1895	0.120532	5.27704	0	5.27704	0	0	0.023219	0	0.023219	0	0	15621	15610	8.68233	12.1115	2.20144	90.08	17	382085	5.58216
236	09	10109	Puerto Varas	0	0	0	0	0	0	#DIV/0!	#DIV/0!	0	0	0	0	0	#DIV/0!	#DIV/0!	#DIV/0!	#DIV/0!	#DIV/0!	40756	3720	0.0912749	0	0	0	0	0	0	0	0	0	0	32503	37942	5.06993	19.1558	0.915129	84.36	8.1	561922	5.74968
237	01	10201	Castro	1	0	1	0	1	0	0	1	40	0	40	0	40	40	#DIV/0!	40	#DIV/0!	40	48665	5134	0.105497	1.9478	0	1.9478	0	1.9478	0.0077912	0	0.0077912	0	0.0077912	39351	43306	4.85615	13.7398	10.8541	86.99	15.9	458244	5.6611
238	02	10202	Ancud	2	1	1	0	0	0	0	0	76	19	57	0	0	38	19	57	#DIV/0!	#DIV/0!	43978	4492	0.102142	4.45236	2.22618	2.22618	0	0	0.016919	0.00422974	0.0126892	0	0	39762	40678	6.41772	13.8813	2.56393	90.26	15.4	395358	5.59699
239	03	10203	Chonchi	0	0	0	0	0	0	#DIV/0!	#DIV/0!	0	0	0	0	0	#DIV/0!	#DIV/0!	#DIV/0!	#DIV/0!	#DIV/0!	15234	1744	0.114481	0	0	0	0	0	0	0	0	0	0	12483	14104	6.266	12.5994	1.28047	90.77	9.5	387913	5.58873
240	04	10204	Curaco de Vélez	0	0	0	0	0	0	#DIV/0!	#DIV/0!	0	0	0	0	0	#DIV/0!	#DIV/0!	#DIV/0!	#DIV/0!	#DIV/0!	4167	677	0.162467	0	0	0	0	0	0	0	0	0	0	3379	3585	7.37913	11.9593	8.4625	88.67	12.8	376434	5.57569
241	05	10205	Dalcahue	0	0	0	0	0	0	#DIV/0!	#DIV/0!	0	0	0	0	0	#DIV/0!	#DIV/0!	#DIV/0!	#DIV/0!	#DIV/0!	15316	1822	0.118961	0	0	0	0	0	0	0	0	0	0	10679	13254	3.87597	13.6327	1.47054	91	9	364251	5.5614
243	07	10207	Queilén	0	0	0	0	0	0	#DIV/0!	#DIV/0!	0	0	0	0	0	#DIV/0!	#DIV/0!	#DIV/0!	#DIV/0!	#DIV/0!	5560	687	0.123561	0	0	0	0	0	0	0	0	0	0	5145	5165	7.52729	10.7264	2.06928	97.55	14.2	358880	5.55495
244	08	10208	Quellón	0	0	0	0	0	0	#DIV/0!	#DIV/0!	0	0	0	0	0	#DIV/0!	#DIV/0!	#DIV/0!	#DIV/0!	#DIV/0!	30352	1985	0.0653993	0	0	0	0	0	0	0	0	0	0	21556	25496	3.28402	12.3542	0.611899	87.34	11.4	441190	5.64463
245	09	10209	Quemchi	0	0	0	0	0	0	#DIV/0!	#DIV/0!	0	0	0	0	0	#DIV/0!	#DIV/0!	#DIV/0!	#DIV/0!	#DIV/0!	9091	1299	0.142889	0	0	0	0	0	0	0	0	0	0	8553	8367	5.41712	10.9426	2.95227	92.05	5.8	416067	5.61916
246	10	10210	Quinchao	0	0	0	0	0	0	#DIV/0!	#DIV/0!	0	0	0	0	0	#DIV/0!	#DIV/0!	#DIV/0!	#DIV/0!	#DIV/0!	8881	1180	0.132868	0	0	0	0	0	0	0	0	0	0	8932	8173	8.41732	12.9582	7.32919	83.11	14.9	411696	5.61458
247	01	10301	Osorno	6	4	2	2	1	3	0.333333	0.166667	149	43	106	89	17	24.8333	10.75	53	44.5	17	157630	16750	0.106261	3.58209	2.38806	1.19403	1.19403	0.597015	0.00889552	0.00256716	0.00632836	0.00531343	0.00101493	145302	153797	6.57246	15.9136	17.613	88.28	20.1	445025	5.64838
248	02	10302	Puerto Octay	0	0	0	0	0	0	#DIV/0!	#DIV/0!	0	0	0	0	0	#DIV/0!	#DIV/0!	#DIV/0!	#DIV/0!	#DIV/0!	9574	939	0.0980781	0	0	0	0	0	0	0	0	0	0	10171	8883	5.96951	11.6192	0.522829	90.88	10.3	365278	5.56262
249	03	10303	Purranque	1	0	1	0	0	0	0	0	69	0	69	0	0	69	#DIV/0!	69	#DIV/0!	#DIV/0!	21417	2793	0.13041	3.58038	0	3.58038	0	0	0.0247046	0	0.0247046	0	0	20814	20320	8.15401	11.5314	1.91432	89.77	22.4	359967	5.55626
250	04	10304	Puyehue	0	0	0	0	0	0	#DIV/0!	#DIV/0!	0	0	0	0	0	#DIV/0!	#DIV/0!	#DIV/0!	#DIV/0!	#DIV/0!	11052	1231	0.111383	0	0	0	0	0	0	0	0	0	0	10829	10927	5.73648	12.0025	0.770579	95.33	10.4	358606	5.55462
251	05	10305	Río Negro	0	0	0	0	0	0	#DIV/0!	#DIV/0!	0	0	0	0	0	#DIV/0!	#DIV/0!	#DIV/0!	#DIV/0!	#DIV/0!	13674	1771	0.129516	0	0	0	0	0	0	0	0	0	0	14732	13363	7.09166	12.2218	1.39889		11	353304	5.54815
252	06	10306	San Juan de la Costa	0	0	0	0	0	0	#DIV/0!	#DIV/0!	0	0	0	0	0	#DIV/0!	#DIV/0!	#DIV/0!	#DIV/0!	#DIV/0!	7525	1031	0.13701	0	0	0	0	0	0	0	0	0	0	8782	6523	8.37032	12.0482	0.679631	98.48	15.6	333136	5.52262
253	07	10307	San Pablo	0	0	0	0	0	0	#DIV/0!	#DIV/0!	0	0	0	0	0	#DIV/0!	#DIV/0!	#DIV/0!	#DIV/0!	#DIV/0!	10490	1524	0.145281	0	0	0	0	0	0	0	0	0	0	10137	10081	9.41933	15.0709	2.39246	98.91	19.5	346909	5.54022
254	01	10401	Chaitén	0	0	0	0	0	0	#DIV/0!	#DIV/0!	0	0	0	0	0	#DIV/0!	#DIV/0!	#DIV/0!	#DIV/0!	#DIV/0!	3740	304	0.0812834	0	0	0	0	0	0	0	0	0	0	7062	3336	1.83305	5.78116	0.0358871	85.0343	15.22	432945	5.63643
255	02	10402	Futaleufú	0	0	0	0	0	0	#DIV/0!	#DIV/0!	0	0	0	0	0	#DIV/0!	#DIV/0!	#DIV/0!	#DIV/0!	#DIV/0!	3382	375	0.110881	0	0	0	0	0	0	0	0	0	0	1822	2299	4.91803	11.4754	0.292969	83.8052	17.26	365230	5.56257
256	03	10403	Hualaihué	0	0	0	0	0	0	#DIV/0!	#DIV/0!	0	0	0	0	0	#DIV/0!	#DIV/0!	#DIV/0!	#DIV/0!	#DIV/0!	11051	1067	0.0965523	0	0	0	0	0	0	0	0	0	0	8210	8702	2.97053	14.615	0.382712	85.7923	17.7	400405	5.6025
257	04	10404	Palena	0	0	0	0	0	0	#DIV/0!	#DIV/0!	0	0	0	0	0	#DIV/0!	#DIV/0!	#DIV/0!	#DIV/0!	#DIV/0!	2126	237	0.111477	0	0	0	0	0	0	0	0	0	0	1675	1811	7.26392	13.3172	0.0857453		16.82	388344	5.58922
258	01	11101	Coyhaique	3	0	3	1	0	1	0.333333	0	67	0	67	7	0	22.3333	#DIV/0!	22.3333	7	#DIV/0!	60482	4746	0.0784696	6.32111	0	6.32111	2.10704	0	0.0141172	0	0.0141172	0.00147493	0	49489	57830	4.39549	16.565	0.651011	76.92	9	490632	5.69076
259	02	11102	Lago Verde	0	0	0	0	0	0	#DIV/0!	#DIV/0!	0	0	0	0	0	#DIV/0!	#DIV/0!	#DIV/0!	#DIV/0!	#DIV/0!	996	101	0.101406	0	0	0	0	0	0	0	0	0	0	956	854	2.10526	5.26316	0.0186268		18.56	360378	5.55676
260	01	11201	Aysén	1	0	1	0	0	0	0	0	18	0	18	0	0	18	#DIV/0!	18	#DIV/0!	#DIV/0!	27644	2122	0.0767617	4.71254	0	4.71254	0	0	0.00848256	0	0.00848256	0	0	22111	22499	10.0094	16.8461	0.0712167	83.23	12	466709	5.66905
261	02	11202	Cisnes	0	0	0	0	0	0	#DIV/0!	#DIV/0!	0	0	0	0	0	#DIV/0!	#DIV/0!	#DIV/0!	#DIV/0!	#DIV/0!	5341	324	0.0606628	0	0	0	0	0	0	0	0	0	0	5321	4941	3.90498	14.3183	0.020133	84.77	7.4	452157	5.65529
263	01	11301	Cochrane	1	0	1	1	0	1	1	0	9	0	9	9	0	9	#DIV/0!	9	9	#DIV/0!	3356	305	0.090882	32.7869	0	32.7869	32.7869	0	0.0295082	0	0.0295082	0.0295082	0	2895	2970	4.28418	18.9218	0.0354672	84.21	11.3	452199	5.65533
264	02	11302	O'Higgins	0	0	0	0	0	0	#DIV/0!	#DIV/0!	0	0	0	0	0	#DIV/0!	#DIV/0!	#DIV/0!	#DIV/0!	#DIV/0!	672	37	0.0550595	0	0	0	0	0	0	0	0	0	0	457	551	1.51286	9.07716	0.00452185		18.56	359443	5.55563
265	03	11303	Tortel	0	0	0	0	0	0	#DIV/0!	#DIV/0!	0	0	0	0	0	#DIV/0!	#DIV/0!	#DIV/0!	#DIV/0!	#DIV/0!	651	31	0.047619	0	0	0	0	0	0	0	0	0	0	435	512	3.20513	12.8205	0.00157276		18.3	364231	5.56138
266	01	11401	Chile Chico	1	0	1	0	1	0	0	1	12	0	12	0	12	12	#DIV/0!	12	#DIV/0!	12	5098	561	0.110043	17.8253	0	17.8253	0	17.8253	0.0213904	0	0.0213904	0	0.0213904	4435	4608	5.75043	7.85892	0.0977846	75.22	4.2	688258	5.83775
267	02	11402	Río Ibáñez	0	0	0	0	0	0	#DIV/0!	#DIV/0!	0	0	0	0	0	#DIV/0!	#DIV/0!	#DIV/0!	#DIV/0!	#DIV/0!	2347	358	0.152535	0	0	0	0	0	0	0	0	0	0	2458	2198	9.36768	6.55738	0.0596945	87.26	7.8	440568	5.64401
268	01	12101	Punta Arenas	7	5	2	1	0	2	0.142857	0	187	69	118	18	0	26.7143	13.8	59	18	#DIV/0!	130165	13042	0.100196	5.36727	3.83377	1.53351	0.766754	0	0.0143383	0.0052906	0.00904769	0.00138016	0	118241	131067	6.41062	14.8461	0.730796	69.07	5.4	560360	5.74847
269	02	12102	Laguna Blanca	0	0	0	0	0	0	#DIV/0!	#DIV/0!	0	0	0	0	0	#DIV/0!	#DIV/0!	#DIV/0!	#DIV/0!	#DIV/0!	581	39	0.0671256	0	0	0	0	0	0	0	0	0	0	603	221	0	0	0.0105531		11.74	505975	5.70413
270	03	12103	Río Verde	0	0	0	0	0	0	#DIV/0!	#DIV/0!	0	0	0	0	0	#DIV/0!	#DIV/0!	#DIV/0!	#DIV/0!	#DIV/0!	121	9	0.0743802	0	0	0	0	0	0	0	0	0	0	278	149	0	0	0.0005218		14.49	680849	5.83305
271	04	12104	San Gregorio	0	0	0	0	0	0	#DIV/0!	#DIV/0!	0	0	0	0	0	#DIV/0!	#DIV/0!	#DIV/0!	#DIV/0!	#DIV/0!	321	23	0.0716511	0	0	0	0	0	0	0	0	0	0	834	471	1.30208	2.60417	0.00334123	60.3774	9.57	629159	5.79876
272	01	12201	Cabo de Hornos	0	0	0	0	0	0	#DIV/0!	#DIV/0!	0	0	0	0	0	#DIV/0!	#DIV/0!	#DIV/0!	#DIV/0!	#DIV/0!	2828	59	0.0208628	0	0	0	0	0	0	0	0	0	0	2176	1683	0	8.00582	0.00378722	29.9663	9.03	571823	5.75726
273	02	12202	Antártica	0	0	0	0	0	0	#DIV/0!	#DIV/0!	0	0	0	0	0	#DIV/0!	#DIV/0!	#DIV/0!	#DIV/0!	#DIV/0!	130	0	0	#DIV/0!	#DIV/0!	#DIV/0!	#DIV/0!	#DIV/0!	#DIV/0!	#DIV/0!	#DIV/0!	#DIV/0!	#DIV/0!	27	115	0	157.895	#DIV/0!				#NUM!
274	01	12301	Porvenir	1	0	1	0	1	0	0	1	11	0	11	0	11	11	#DIV/0!	11	#DIV/0!	11	7446	758	0.1018	13.1926	0	13.1926	0	13.1926	0.0145119	0	0.0145119	0	0.0145119	4891	5927	6.04552	14.5804	0.0780848	86.93	5.4	465107	5.66755
275	02	12302	Primavera	0	0	0	0	0	0	#DIV/0!	#DIV/0!	0	0	0	0	0	#DIV/0!	#DIV/0!	#DIV/0!	#DIV/0!	#DIV/0!	531	24	0.0451977	0	0	0	0	0	0	0	0	0	0	789	542	1.66389	13.3111	0.00564254	76.7956	10.75	568567	5.75478
276	03	12303	Timaukel	0	0	0	0	0	0	#DIV/0!	#DIV/0!	0	0	0	0	0	#DIV/0!	#DIV/0!	#DIV/0!	#DIV/0!	#DIV/0!	184	13	0.0706522	0	0	0	0	0	0	0	0	0	0	377	241	0	0	0.0012083		14.5	461969	5.66461
277	01	12401	Natales	1	0	1	0	0	0	0	0	32	0	32	0	0	32	#DIV/0!	32	#DIV/0!	#DIV/0!	21553	2551	0.118359	3.92003	0	3.92003	0	0	0.0125441	0	0.0125441	0	0	18823	18507	7.18432	12.3228	0.0510976	86.36	7.2	439536	5.64299
278	02	12402	Torres del Paine	0	0	0	0	0	0	#DIV/0!	#DIV/0!	0	0	0	0	0	#DIV/0!	#DIV/0!	#DIV/0!	#DIV/0!	#DIV/0!	739	29	0.0392422	0	0	0	0	0	0	0	0	0	0	494	179	0	0	0.00437406		15.94	616801	5.79015
279	01	13101	Santiago	11	4	7	1	7	1	0.0909091	0.636364	320	67	253	16	241	29.0909	16.75	36.1429	16	34.4286	358332	53668	0.149772	2.04964	0.745323	1.30432	0.186331	1.30432	0.00596258	0.00124842	0.00471417	0.000298129	0.00449057	214159	308027	9.09649	26.8248	2439.45	56.03	5.7	698556	5.8442
280	02	13102	Cerrillos	1	0	1	0	1	0	0	1	45	0	45	0	45	45	#DIV/0!	45	#DIV/0!	45	85349	9234	0.108191	1.08295	0	1.08295	0	1.08295	0.00487329	0	0.00487329	0	0.00487329	71602	79644	6.45613	18.4291	439.714	86.8	11.7	551151	5.74127
281	03	13103	Cerro Navia	1	1	0	1	0	1	1	0	18	18	0	18	0	18	18	#DIV/0!	18	#DIV/0!	158299	14369	0.0907713	0.695943	0.695943	0	0.695943	0	0.0012527	0.0012527	0	0.0012527	0	148454	128840	6.35824	14.6423	1294.5	94.14	14.6	441446	5.64488
282	04	13104	Conchalí	3	2	1	0	0	0	0	0	55	17	38	0	0	18.3333	8.5	38	#DIV/0!	#DIV/0!	141089	19224	0.136254	1.56055	1.04037	0.520183	0	0	0.00286101	0.000884311	0.0019767	0	0	132831	124225	8.69043	16.5892	1796.64	81.72	10.8	511848	5.70914
283	05	13105	El Bosque	5	2	3	1	2	1	0.2	0.4	176	33	143	40	103	35.2	16.5	47.6667	40	51.5	193915	18464	0.095217	2.70797	1.08319	1.62478	0.541594	1.08319	0.00953206	0.00178726	0.0077448	0.00216638	0.00557842	175212	162689	5.89594	15.4012	1300.28	87.32	11.1	487605	5.68807
284	06	13106	Estación Central	2	1	1	1	1	1	0.5	0.5	121	25	96	25	96	60.5	25	96	25	96	144982	19132	0.131961	1.04537	0.522685	0.522685	0.522685	0.522685	0.00632448	0.00130671	0.00501777	0.00130671	0.00501777	126066	119470	8.00253	15.4516	797.167	88.3	17.6	556922	5.74579
285	07	13107	Huechuraba	0	0	0	0	0	0	#DIV/0!	#DIV/0!	0	0	0	0	0	#DIV/0!	#DIV/0!	#DIV/0!	#DIV/0!	#DIV/0!	95912	6983	0.0728063	0	0	0	0	0	0	0	0	0	0	73941	87649	4.71079	19.1596	155.871	83.1	12.6	718961	5.85671
286	08	13108	Independencia	16	8	8	1	7	5	0.0625	0.4375	731	148	583	12	436	45.6875	18.5	72.875	12	62.2857	83059	14783	0.177982	10.8232	5.41162	5.41162	0.676453	4.73517	0.0494487	0.0100115	0.0394372	0.000811743	0.0294933	64513	73760	18.1884	23.3199	2111.86	74.55	8.2	576546	5.76083
287	09	13109	La Cisterna	14	14	0	3	0	4	0.214286	0	331	331	0	46	0	23.6429	23.6429	#DIV/0!	15.3333	#DIV/0!	92580	13474	0.145539	10.3904	10.3904	0	2.22651	0	0.0245658	0.0245658	0	0.00341398	0	85030	80568	9.59561	14.7361	1347.4	83.75	7.5	622662	5.79425
288	10	13110	La Florida	14	11	3	5	2	7	0.357143	0.142857	316	218	98	114	52	22.5714	19.8182	32.6667	22.8	26	388805	31552	0.0811512	4.43712	3.48631	0.950811	1.58469	0.633874	0.0100152	0.00690923	0.00310598	0.00361308	0.00164807	364602	363073	4.81992	12.2753	449.459	62.66	9.2	671671	5.82716
289	11	13111	La Granja	1	1	0	1	0	1	1	0	11	11	0	11	0	11	11	#DIV/0!	11	#DIV/0!	143237	12114	0.0845731	0.825491	0.825491	0	0.825491	0	0.00090804	0.00090804	0	0.00090804	0	132832	120612	5.62467	16.49	1211.4	82.56	15.9	476984	5.6785
290	12	13112	La Pintana	1	1	0	0	0	0	0	0	40	40	0	0	0	40	40	#DIV/0!	#DIV/0!	#DIV/0!	212656	11778	0.0553852	0.849041	0.849041	0	0	0	0.00339616	0.00339616	0	0	0	190270	182651	4.1632	17.0962	384.902	92.13	15.2	408547	5.61124
291	13	13113	La Reina	16	14	2	10	1	14	0.625	0.0625	373	237	136	236	76	23.3125	16.9286	68	23.6	76	101548	12352	0.121637	12.9534	11.3342	1.61917	8.09585	0.809585	0.0301975	0.0191872	0.0110104	0.0191062	0.00615285	96434	92010	6.22454	10.9007	537.043	63.63	7.1	1.03926e+06	6.01673
292	14	13114	Las Condes	32	30	2	27	0	28	0.84375	0	722	562	160	597	0	22.5625	18.7333	80	22.1111	#DIV/0!	283417	39899	0.140778	8.02025	7.51899	0.501266	6.76709	0	0.0180957	0.0140856	0.00401013	0.0149628	0	246474	284342	5.77909	13.3262	403.02	29.68	1.4	1.29998e+06	6.11394
293	15	13115	Lo Barnechea	4	2	2	3	0	3	0.75	0	271	121	150	241	0	67.75	60.5	75	80.3333	#DIV/0!	103919	5534	0.053253	7.22804	3.61402	3.61402	5.42103	0	0.04897	0.0218648	0.0271052	0.043549	0	73931	98540	2.4603	12.1325	5.4043	70.84	10.3	1.0751e+06	6.03145
294	16	13116	Lo Espejo	1	0	1	0	0	0	0	0	12	0	12	0	0	12	#DIV/0!	12	#DIV/0!	#DIV/0!	120014	14166	0.118036	0.705916	0	0.705916	0	0	0.000847099	0	0.000847099	0	0	113039	99601	7.85582	15.9001	2023.71	89.25	21.9	442167	5.64559
295	17	13117	Lo Prado	1	0	1	1	0	1	1	0	60	0	60	60	0	60	#DIV/0!	60	60	#DIV/0!	112879	11576	0.102552	0.863856	0	0.863856	0.863856	0	0.00518314	0	0.00518314	0.00518314	0	104411	94305	6.59783	16.034	1653.71	91.79	12.5	501279	5.70008
296	18	13118	Macul	6	4	2	3	1	3	0.5	0.166667	261	158	103	127	11	43.5	39.5	51.5	42.3333	11	124015	16081	0.12967	3.73111	2.48741	1.2437	1.86556	0.621852	0.0162303	0.00982526	0.00640507	0.00789752	0.000684037	111914	111288	7.04155	15.6121	1246.59	75.84	9.3	669888	5.826
297	19	13119	Maipú	14	14	0	1	0	7	0.0714286	0	297	297	0	15	0	21.2143	21.2143	#DIV/0!	15	#DIV/0!	549788	33019	0.0600577	4.23998	4.23998	0	0.302856	0	0.00899482	0.00899482	0	0.000454284	0	467861	525070	2.49037	9.07259	243.683	69.15	9.2	626772	5.79711
298	20	13120	Ñuñoa	53	46	7	29	2	44	0.54717	0.0377358	1300	766	534	564	158	24.5283	16.6522	76.2857	19.4483	79	220779	40890	0.185208	12.9616	11.2497	1.71191	7.0922	0.489117	0.0317926	0.0187332	0.0130594	0.0137931	0.00386403	162481	195300	9.58746	17.7772	2419.53	45.81	5.2	996242	5.99836
299	21	13121	Pedro Aguirre Cerda	3	1	2	0	2	0	0	0.666667	202	10	192	0	192	67.3333	10	96	#DIV/0!	96	122304	18479	0.151091	1.62346	0.541155	1.08231	0	1.08231	0.0109313	0.000541155	0.0103902	0	0.0103902	114400	101613	9.14329	16.4221	1847.9	87.57	12.3	507476	5.70542
300	22	13122	Peñalolén	1	1	0	1	0	1	1	0	9	9	0	9	0	9	9	#DIV/0!	9	#DIV/0!	242766	17791	0.0732846	0.562082	0.562082	0	0.562082	0	0.000505874	0.000505874	0	0.000505874	0	216040	236017	4.51086	16.053	329.463	82.4	13.8	626086	5.79663
301	23	13123	Providencia	48	43	5	33	2	46	0.6875	0.0416667	889	756	133	691	28	18.5208	17.5814	26.6	20.9394	14	147533	30204	0.204727	15.8919	14.2365	1.65541	10.9257	0.662164	0.0294332	0.0250298	0.00440339	0.0228778	0.00092703	117020	131708	9.0757	14.8841	2157.43	20.56	0.2	907877	5.95803
302	24	13124	Pudahuel	1	0	1	1	0	1	1	0	86	0	86	86	0	86	#DIV/0!	86	86	#DIV/0!	233252	15291	0.0655557	0.653979	0	0.653979	0.653979	0	0.00562422	0	0.00562422	0.00562422	0	195185	225710	3.50846	13.3679	77.6193	88.71	10.9	522352	5.71796
303	25	13125	Quilicura	0	0	0	0	0	0	#DIV/0!	#DIV/0!	0	0	0	0	0	#DIV/0!	#DIV/0!	#DIV/0!	#DIV/0!	#DIV/0!	209417	7869	0.0375757	0	0	0	0	0	0	0	0	0	0	126326	203946	2.50779	15.9982	135.672	85.72	10.9	593386	5.77334
304	26	13126	Quinta Normal	11	9	2	0	1	4	0	0.0909091	294	181	113	0	93	26.7273	20.1111	56.5	#DIV/0!	93	114958	16491	0.143452	6.67031	5.45752	1.21278	0	0.606391	0.0178279	0.0109757	0.00685222	0	0.00563944	103767	100801	9.87601	16.903	1374.25	84.83	11.4	541275	5.73342
305	27	13127	Recoleta	6	3	3	0	2	1	0	0.333333	278	46	232	0	207	46.3333	15.3333	77.3333	#DIV/0!	103.5	168342	21169	0.12575	2.83433	1.41717	1.41717	0	0.944778	0.0131324	0.00217299	0.0109594	0	0.00977845	147279	150269	9.21891	19.2937	1323.06	87.05	11.5	533544	5.72717
306	28	13128	Renca	0	0	0	0	0	0	#DIV/0!	#DIV/0!	0	0	0	0	0	#DIV/0!	#DIV/0!	#DIV/0!	#DIV/0!	#DIV/0!	151500	12312	0.0812673	0	0	0	0	0	0	0	0	0	0	133513	143158	5.65361	17.1579	513	94.15	20.7	480286	5.6815
307	29	13129	San Joaquín	1	0	1	0	0	0	0	0	14	0	14	0	0	14	#DIV/0!	14	#DIV/0!	#DIV/0!	104327	15116	0.144891	0.661551	0	0.661551	0	0	0.000926171	0	0.000926171	0	0	96539	94039	9.83954	14.9485	1511.6	88.44	26.9	541876	5.7339
308	30	13130	San Miguel	29	27	2	3	1	7	0.103448	0.0344828	612	542	70	61	44	21.1034	20.0741	35	20.3333	44	110237	17433	0.158141	16.6351	15.4879	1.14725	1.72087	0.573625	0.0351058	0.0310905	0.00401537	0.00349911	0.00252395	77914	90892	12.406	18.3453	1743.3	73.59	13	750198	5.87518
309	31	13131	San Ramón	1	1	0	0	0	0	0	0	18	18	0	0	0	18	18	#DIV/0!	#DIV/0!	#DIV/0!	99749	10281	0.103069	0.972668	0.972668	0	0	0	0.0017508	0.0017508	0	0	0	94619	84529	7.53243	17.7433	1468.71	85.84	17.7	464811	5.66728
310	32	13132	Vitacura	6	3	3	4	0	6	0.666667	0	345	37	308	320	0	57.5	12.3333	102.667	80	#DIV/0!	88323	11883	0.13454	5.04923	2.52461	2.52461	3.36615	0	0.0290331	0.00311369	0.0259194	0.0269292	0	80389	84179	6.03055	15.4751	419.894	14.3	0.1	1.42507e+06	6.15384
311	01	13201	Puente Alto	7	7	0	2	0	2	0.285714	0	88	88	0	21	0	12.5714	12.5714	#DIV/0!	10.5	#DIV/0!	610118	35503	0.0581904	1.97166	1.97166	0	0.563333	0	0.00247866	0.00247866	0	0.000591499	0	491222	586509	3.05635	11.9688	403.443	82.97	15.4	549812	5.74021
312	02	13202	Pirque	2	1	1	2	0	2	1	0	89	18	71	89	0	44.5	18	71	44.5	#DIV/0!	21998	1903	0.0865079	10.5097	5.25486	5.25486	10.5097	0	0.0467683	0.00945875	0.0373095	0.0467683	0	16448	20599	4.52764	13.0605	4.27352	87.79	4.1	597323	5.77621
313	03	13203	San José de Maipo	1	0	1	0	1	0	0	1	52	0	52	0	52	52	#DIV/0!	52	#DIV/0!	52	15003	1650	0.109978	6.06061	0	6.06061	0	6.06061	0.0315152	0	0.0315152	0	0.0315152	12822	14217	5.33204	13.711	0.330344	88.67	9.6	603030	5.78034
314	01	13301	Colina	1	1	0	1	0	1	1	0	12	12	0	12	0	12	12	#DIV/0!	12	#DIV/0!	121233	7088	0.0584659	1.41084	1.41084	0	1.41084	0	0.001693	0.001693	0	0.001693	0	76426	113340	3.83225	17.7932	7.29819	83.63	7.7	581304	5.7644
315	02	13302	Lampa	1	0	1	0	1	0	0	1	77	0	77	0	77	77	#DIV/0!	77	#DIV/0!	77	86975	6806	0.0782524	1.46929	0	1.46929	0	1.46929	0.0113135	0	0.0113135	0	0.0113135	40074	79397	4.74291	21.0867	15.0575	93.2	19.9	552989	5.74272
316	03	13303	Tiltil	0	0	0	0	0	0	#DIV/0!	#DIV/0!	0	0	0	0	0	#DIV/0!	#DIV/0!	#DIV/0!	#DIV/0!	#DIV/0!	17599	1771	0.100631	0	0	0	0	0	0	0	0	0	0	14603	16558	4.78586	13.0077	2.7121	95.37	10.1	534641	5.72806
317	01	13401	San Bernardo	10	5	5	4	1	5	0.4	0.1	250	92	158	63	98	25	18.4	31.6	15.75	98	297262	22863	0.0769119	4.37388	2.18694	2.18694	1.74955	0.437388	0.0109347	0.00402397	0.00691073	0.00275554	0.0042864	246865	277225	4.30603	15.8518	147.503	90.96	18.8	499554	5.69858
318	02	13402	Buin	4	3	1	0	0	0	0	0	78	56	22	0	0	19.5	18.6667	22	#DIV/0!	#DIV/0!	83211	7428	0.089267	5.38503	4.03877	1.34626	0	0	0.0105008	0.00753904	0.00296177	0	0	62986	78182	5.35154	17.215	34.7103	83	12.6	449527	5.65276
319	03	13403	Calera de Tango	0	0	0	0	0	0	#DIV/0!	#DIV/0!	0	0	0	0	0	#DIV/0!	#DIV/0!	#DIV/0!	#DIV/0!	#DIV/0!	24577	1857	0.0755584	0	0	0	0	0	0	0	0	0	0	18138	22986	3.66622	13.0991	25.3342	67.26	1.5	581180	5.76431
320	04	13404	Paine	2	2	0	0	0	1	0	0	27	27	0	0	0	13.5	13.5	#DIV/0!	#DIV/0!	#DIV/0!	66855	5538	0.082836	3.61141	3.61141	0	0	0	0.00487541	0.00487541	0	0	0	49498	64913	4.28202	15.5398	6.75366	85.92	7	419713	5.62295
321	01	13501	Melipilla	3	2	1	0	1	1	0	0.333333	148	61	87	0	87	49.3333	30.5	87	#DIV/0!	87	116680	11728	0.100514	2.55798	1.70532	0.85266	0	0.85266	0.0126194	0.00520123	0.00741814	0	0.00741814	93850	110132	6.1091	15.3946	8.7197	84.6	14.7	436568	5.64005
322	02	13502	Alhué	0	0	0	0	0	0	#DIV/0!	#DIV/0!	0	0	0	0	0	#DIV/0!	#DIV/0!	#DIV/0!	#DIV/0!	#DIV/0!	5728	722	0.126047	0	0	0	0	0	0	0	0	0	0	4389	5264	8.19319	20.483	0.854438	88.75	6	587171	5.76876
323	03	13503	Curacaví	2	1	1	0	0	0	0	0	32	17	15	0	0	16	17	15	#DIV/0!	#DIV/0!	29641	2989	0.10084	6.6912	3.3456	3.3456	0	0	0.0107059	0.00568752	0.0050184	0	0	24044	28167	5.70982	13.2889	4.31313	83.05	11.4	467443	5.66973
324	04	13504	María Pinto	1	0	1	0	1	0	0	1	43	0	43	0	43	43	#DIV/0!	43	#DIV/0!	43	12901	1407	0.109061	7.10732	0	7.10732	0	7.10732	0.0305615	0	0.0305615	0	0.0305615	10261	12483	6.24572	14.2882	3.5756	89.22	9.2	383175	5.5834
325	05	13505	San Pedro	0	0	0	0	0	0	#DIV/0!	#DIV/0!	0	0	0	0	0	#DIV/0!	#DIV/0!	#DIV/0!	#DIV/0!	#DIV/0!	9621	1278	0.132834	0	0	0	0	0	0	0	0	0	0	8069	8480	6.20655	12.6614	1.62183	88.52	3.3	557525	5.74626
326	01	13601	Talagante	0	0	0	0	0	0	#DIV/0!	#DIV/0!	0	0	0	0	0	#DIV/0!	#DIV/0!	#DIV/0!	#DIV/0!	#DIV/0!	70720	5629	0.0795956	0	0	0	0	0	0	0	0	0	0	59549	64490	4.11474	13.0387	44.6746	67.92	8.6	500256	5.69919
327	02	13602	El Monte	1	0	1	0	0	0	0	0	62	0	62	0	0	62	#DIV/0!	62	#DIV/0!	#DIV/0!	35673	3470	0.0972724	2.88184	0	2.88184	0	0	0.0178674	0	0.0178674	0	0	26577	32318	5.31983	16.6366	29.4068	80.75	8.8	453162	5.65625
328	03	13603	Isla de Maipo	2	0	2	0	2	0	0	1	71	0	71	0	71	35.5	#DIV/0!	35.5	#DIV/0!	35.5	35298	3492	0.0989291	5.72738	0	5.72738	0	5.72738	0.0203322	0	0.0203322	0	0.0203322	25638	33416	4.90618	15.1964	18.4762	91.88	7.7	455149	5.65815
329	04	13604	Padre Hurtado	1	0	1	0	0	0	0	0	19	0	19	0	0	19	#DIV/0!	19	#DIV/0!	#DIV/0!	55909	4625	0.0827237	2.16216	0	2.16216	0	0	0.00410811	0	0.00410811	0	0	38517	50599	4.49415	12.7911	57.2401	85.36	4.3	491110	5.69118
330	05	13605	Peñaflor	3	1	2	0	0	1	0	0	125	25	100	0	0	41.6667	25	50	#DIV/0!	#DIV/0!	89892	7623	0.0848018	3.93546	1.31182	2.62364	0	0	0.0163977	0.00327955	0.0131182	0	0	66508	86052	4.96997	15.4399	110.478	79.3	10.9	531092	5.72517
331	01	14101	Valdivia	11	6	5	2	1	5	0.181818	0.0909091	266	79	187	18	25	24.1818	13.1667	37.4	9	25	167861	17164	0.102251	6.40876	3.49569	2.91307	1.16523	0.582615	0.0154976	0.00460266	0.0108949	0.00104871	0.00145654	140520	154097	6.76881	15.1534	16.8937	79.83	16.3	502900	5.70148
332	02	14102	Corral	0	0	0	0	0	0	#DIV/0!	#DIV/0!	0	0	0	0	0	#DIV/0!	#DIV/0!	#DIV/0!	#DIV/0!	#DIV/0!	5756	749	0.130125	0	0	0	0	0	0	0	0	0	0	5321	5078	5.96421	15.3082	0.976532	93.74	21	395553	5.5972
333	03	14103	Lanco	0	0	0	0	0	0	#DIV/0!	#DIV/0!	0	0	0	0	0	#DIV/0!	#DIV/0!	#DIV/0!	#DIV/0!	#DIV/0!	17620	2132	0.120999	0	0	0	0	0	0	0	0	0	0	14666	15848	7.27141	14.361	4.00451	92.11	17.9	416137	5.61924
334	04	14104	Los Lagos	0	0	0	0	0	0	#DIV/0!	#DIV/0!	0	0	0	0	0	#DIV/0!	#DIV/0!	#DIV/0!	#DIV/0!	#DIV/0!	22593	2339	0.103528	0	0	0	0	0	0	0	0	0	0	20117	18732	4.47582	12.1355	1.30583	89.25	16.5	376941	5.57627
335	05	14105	Máfil	1	0	1	0	0	0	0	0	15	0	15	0	0	15	#DIV/0!	15	#DIV/0!	#DIV/0!	7460	972	0.130295	10.2881	0	10.2881	0	0	0.0154321	0	0.0154321	0	0	7147	6992	8.28335	12.9963	1.66724	93.88	14.8	383651	5.58394
336	06	14106	Mariquina	1	0	1	0	0	0	0	0	20	0	20	0	0	20	#DIV/0!	20	#DIV/0!	#DIV/0!	22119	2527	0.114246	3.95726	0	3.95726	0	0	0.00791452	0	0.00791452	0	0	17955	19791	6.60173	17.6407	1.91294	91.22	19.4	374935	5.57396
337	07	14107	Paillaco	1	0	1	0	0	0	0	0	32	0	32	0	0	32	#DIV/0!	32	#DIV/0!	#DIV/0!	20883	2562	0.122684	3.9032	0	3.9032	0	0	0.0124902	0	0.0124902	0	0	19107	19033	9.09456	14.4207	2.85938	93.59	19.6	350666	5.54489
338	08	14108	Panguipulli	1	0	1	0	1	0	0	1	14	0	14	0	14	14	#DIV/0!	14	#DIV/0!	14	36408	4095	0.112475	2.442	0	2.442	0	2.442	0.0034188	0	0.0034188	0	0.0034188	32912	32617	7.62117	14.1291	1.24392	94.8	21.2	359095	5.55521
339	01	14201	La Unión	0	0	0	0	0	0	#DIV/0!	#DIV/0!	0	0	0	0	0	#DIV/0!	#DIV/0!	#DIV/0!	#DIV/0!	#DIV/0!	43291	4858	0.112217	0	0	0	0	0	0	0	0	0	0	38690	36882	7.44525	13.7866	2.27328	86.85	18.7	399299	5.6013
340	02	14202	Futrono	0	0	0	0	0	0	#DIV/0!	#DIV/0!	0	0	0	0	0	#DIV/0!	#DIV/0!	#DIV/0!	#DIV/0!	#DIV/0!	16489	1503	0.0911517	0	0	0	0	0	0	0	0	0	0	14899	13895	5.25616	13.6787	0.662845	93.6	13.7	370019	5.56822
341	03	14203	Lago Ranco	0	0	0	0	0	0	#DIV/0!	#DIV/0!	0	0	0	0	0	#DIV/0!	#DIV/0!	#DIV/0!	#DIV/0!	#DIV/0!	10837	1279	0.118022	0	0	0	0	0	0	0	0	0	0	10034	9579	7.01718	10.1592	0.725345	91.35	18.8	352034	5.54658
342	04	14204	Río Bueno	1	0	1	0	0	0	0	0	19	0	19	0	0	19	#DIV/0!	19	#DIV/0!	#DIV/0!	33115	4004	0.120912	2.4975	0	2.4975	0	0	0.00474525	0	0.00474525	0	0	32903	31343	7.80903	11.9992	1.81037	93.31	18	370749	5.56908
343	01	15101	Arica	4	3	1	3	0	3	0.75	0	137	57	80	122	0	34.25	19	80	40.6667	#DIV/0!	235677	22649	0.0961019	1.76608	1.32456	0.441521	1.32456	0	0.00604883	0.00251667	0.00353216	0.00538655	0	184914	210920	6.24053	20.1323	4.71913	79.67	15.7	547114	5.73808
344	02	15102	Camarones	0	0	0	0	0	0	#DIV/0!	#DIV/0!	0	0	0	0	0	#DIV/0!	#DIV/0!	#DIV/0!	#DIV/0!	#DIV/0!	778	99	0.127249	0	0	0	0	0	0	0	0	0	0	999	634	0.610874	1.22175	0.0252101	91.94	11.3	400928	5.60307
345	01	15201	Putre	0	0	0	0	0	0	#DIV/0!	#DIV/0!	0	0	0	0	0	#DIV/0!	#DIV/0!	#DIV/0!	#DIV/0!	#DIV/0!	2077	341	0.164179	0	0	0	0	0	0	0	0	0	0	1671	1380	3.02801	3.02801	0.0577721	85.67	22.5	466009	5.66839
346	02	15202	General Lagos	0	0	0	0	0	0	#DIV/0!	#DIV/0!	0	0	0	0	0	#DIV/0!	#DIV/0!	#DIV/0!	#DIV/0!	#DIV/0!	594	86	0.144781	0	0	0	0	0	0	0	0	0	0	879	661	1.60643	0.803213	0.0383176	94.9153	21.8	327038	5.5146
																																									14.4	563414	5.75083
																																				Comunas sin farmacias
			CHILE	724								19608					27.0829					17992059	1854311	0.103063	3.90442					0.0105743						% comunas sin farmacia					15.9014	465355
			MAX	53								1300					#DIV/0!					610118	53668	0.204727	#DIV/0!					#DIV/0!						Prom (farmacia/ habitante)
			MIN	0								0					#DIV/0!					121	0	0	#DIV/0!					#DIV/0!
			AVE	2.11696								57.3333					#DIV/0!					52608.4	5421.96	0.11286	#DIV/0!					#DIV/0!
			ST DEV	5.74464								136.042					#DIV/0!					81216.1	7944.21	0.0291208	#DIV/0!					#DIV/0!
			NON ZERO	164								164					164					342	341	341	164					164
